# Supplementary material for: GenTB: A user-friendly genome-based predictor for tuberculosis resistance powered by machine learning
Source: Genome Med. 2021 Aug 30;13:138. doi: 10.1186/s13073-021-00953-4 (PMC8407037; doi:10.1186/s13073-021-00953-4)
Supplement: Supplementary file 1 — Additional file 1. Accessions and phenotypic drug susceptibility profiles of isolates included in the benchmarking dataset. [file 13073_2021_953_MOESM1_ESM.csv]

Additional file 1: Accessions and phenotypic drug susceptibility profiles of isolates included in the benchmarking dataset
run_accession	bioproject	biosample	amikacin	capreomycin	ciprofloxacin	ethambutol	ethionamide	isoniazid	kanamycin	levofloxacin	moxifloxacin	ofloxacin	para-aminosalicylic_acid	pyrazinamide	rifampicin	streptomycin
SRR7439415	PRJNA413593	SAMN09492287				S		S							S	S
SRR7131298	PRJNA438921	SAMN09090624													S
SRR7131297	PRJNA438921	SAMN09090623													S
SRR7131296	PRJNA438921	SAMN09090622													S
SRR7131295	PRJNA438921	SAMN09090621													S
SRR7131294	PRJNA438921	SAMN09090620													S
SRR7131293	PRJNA438921	SAMN09090619													S
SRR7131292	PRJNA438921	SAMN09090618													S
SRR7131291	PRJNA438921	SAMN09090515													S
SRR7131290	PRJNA438921	SAMN09090514													S
SRR7131289	PRJNA438921	SAMN09090513													S
SRR7131288	PRJNA438921	SAMN09090512													S
SRR7131287	PRJNA438921	SAMN09090511													S
SRR7131286	PRJNA438921	SAMN09090510													S
SRR7131285	PRJNA438921	SAMN09090509													S
SRR7131284	PRJNA438921	SAMN09090508													S
SRR7131283	PRJNA438921	SAMN09090579													S
SRR7131282	PRJNA438921	SAMN09090429													S
SRR7131281	PRJNA438921	SAMN09090413													S
SRR7131280	PRJNA438921	SAMN09090517													S
SRR7131279	PRJNA438921	SAMN09090516													S
SRR7131277	PRJNA438921	SAMN09090409													S
SRR7131276	PRJNA438921	SAMN09090439													S
SRR7131275	PRJNA438921	SAMN09090617													S
SRR7131274	PRJNA438921	SAMN09090440													S
SRR7131273	PRJNA438921	SAMN09090425													S
SRR7131272	PRJNA438921	SAMN09090380													S
SRR7131271	PRJNA438921	SAMN09090381													S
SRR7131270	PRJNA438921	SAMN09090378													S
SRR7131269	PRJNA438921	SAMN09090379													S
SRR7131268	PRJNA438921	SAMN09090384													S
SRR7131267	PRJNA438921	SAMN09090385													S
SRR7131266	PRJNA438921	SAMN09090382													S
SRR7131264	PRJNA438921	SAMN09090428													S
SRR7131263	PRJNA438921	SAMN09090599													S
SRR7131262	PRJNA438921	SAMN09090386													S
SRR7131261	PRJNA438921	SAMN09090387													S
SRR7131260	PRJNA438921	SAMN09090598													S
SRR7131259	PRJNA438921	SAMN09090556													S
SRR7131258	PRJNA438921	SAMN09090557													S
SRR7131256	PRJNA438921	SAMN09090550													S
SRR7131255	PRJNA438921	SAMN09090551													S
SRR7131254	PRJNA438921	SAMN09090548													S
SRR7131253	PRJNA438921	SAMN09090549													S
SRR7131251	PRJNA438921	SAMN09090555													S
SRR7131250	PRJNA438921	SAMN09090552													S
SRR7131249	PRJNA438921	SAMN09090553													S
SRR7131248	PRJNA438921	SAMN09090460													S
SRR7131247	PRJNA438921	SAMN09090461													S
SRR7131246	PRJNA438921	SAMN09090458													S
SRR7131245	PRJNA438921	SAMN09090459													S
SRR7131244	PRJNA438921	SAMN09090464													S
SRR7131243	PRJNA438921	SAMN09090465													S
SRR7131242	PRJNA438921	SAMN09090462													S
SRR7131241	PRJNA438921	SAMN09090463													S
SRR7131240	PRJNA438921	SAMN09090466													S
SRR7131239	PRJNA438921	SAMN09090467													S
SRR7131238	PRJNA438921	SAMN09090437													S
SRR7131237	PRJNA438921	SAMN09090436													S
SRR7131236	PRJNA438921	SAMN09090630													S
SRR7131235	PRJNA438921	SAMN09090631													S
SRR7131234	PRJNA438921	SAMN09090628													S
SRR7131233	PRJNA438921	SAMN09090629													R
SRR7131232	PRJNA438921	SAMN09090634													R
SRR7131231	PRJNA438921	SAMN09090635													S
SRR7131230	PRJNA438921	SAMN09090632													S
SRR7131229	PRJNA438921	SAMN09090633													S
SRR7131228	PRJNA438921	SAMN09090607													S
SRR7131227	PRJNA438921	SAMN09090636													S
SRR7131226	PRJNA438921	SAMN09090637													S
SRR7131225	PRJNA438921	SAMN09090606													S
SRR7131224	PRJNA438921	SAMN09090414													S
SRR7131223	PRJNA438921	SAMN09090416													S
SRR7131222	PRJNA438921	SAMN09090567													S
SRR7131221	PRJNA438921	SAMN09090566													S
SRR7131220	PRJNA438921	SAMN09090638													S
SRR7131219	PRJNA438921	SAMN09090559													S
SRR7131218	PRJNA438921	SAMN09090558													S
SRR7131217	PRJNA438921	SAMN09090561													S
SRR7131216	PRJNA438921	SAMN09090560													S
SRR7131215	PRJNA438921	SAMN09090563													S
SRR7131214	PRJNA438921	SAMN09090562													S
SRR7131213	PRJNA438921	SAMN09090565													S
SRR7131212	PRJNA438921	SAMN09090564													S
SRR7131211	PRJNA438921	SAMN09090449													S
SRR7131210	PRJNA438921	SAMN09090448													S
SRR7131209	PRJNA438921	SAMN09090451													S
SRR7131208	PRJNA438921	SAMN09090450													S
SRR7131207	PRJNA438921	SAMN09090453													S
SRR7131206	PRJNA438921	SAMN09090452													S
SRR7131205	PRJNA438921	SAMN09090455													S
SRR7131204	PRJNA438921	SAMN09090454													S
SRR7131203	PRJNA438921	SAMN09090457													S
SRR7131202	PRJNA438921	SAMN09090456													S
SRR7131201	PRJNA438921	SAMN09090415													S
SRR7131200	PRJNA438921	SAMN09090366													S
SRR7131199	PRJNA438921	SAMN09090367													S
SRR7131198	PRJNA438921	SAMN09090641													S
SRR7131197	PRJNA438921	SAMN09090640													S
SRR7131196	PRJNA438921	SAMN09090643													S
SRR7131195	PRJNA438921	SAMN09090642													S
SRR7131194	PRJNA438921	SAMN09090434													S
SRR7131193	PRJNA438921	SAMN09090358													S
SRR7131192	PRJNA438921	SAMN09090359													S
SRR7131191	PRJNA438921	SAMN09090360													S
SRR7131190	PRJNA438921	SAMN09090361													S
SRR7131188	PRJNA438921	SAMN09090363													S
SRR7131187	PRJNA438921	SAMN09090364													R
SRR7131186	PRJNA438921	SAMN09090365													S
SRR7131185	PRJNA438921	SAMN09090408													R
SRR7131184	PRJNA438921	SAMN09090546													R
SRR7131183	PRJNA438921	SAMN09090547													R
SRR7131182	PRJNA438921	SAMN09090411													S
SRR7131181	PRJNA438921	SAMN09090540													S
SRR7131180	PRJNA438921	SAMN09090541													S
SRR7131178	PRJNA438921	SAMN09090539													S
SRR7131177	PRJNA438921	SAMN09090544													S
SRR7131176	PRJNA438921	SAMN09090545													S
SRR7131175	PRJNA438921	SAMN09090542													S
SRR7131174	PRJNA438921	SAMN09090543													S
SRR7131173	PRJNA438921	SAMN09090572													S
SRR7131172	PRJNA438921	SAMN09090573													S
SRR7131171	PRJNA438921	SAMN09090568													S
SRR7131170	PRJNA438921	SAMN09090575													S
SRR7131169	PRJNA438921	SAMN09090486													S
SRR7131168	PRJNA438921	SAMN09090487													S
SRR7131167	PRJNA438921	SAMN09090570													S
SRR7131166	PRJNA438921	SAMN09090571													S
SRR7131165	PRJNA438921	SAMN09090482													S
SRR7131164	PRJNA438921	SAMN09090483													S
SRR7131163	PRJNA438921	SAMN09090484													S
SRR7131162	PRJNA438921	SAMN09090485													S
SRR7131161	PRJNA438921	SAMN09090478													S
SRR7131160	PRJNA438921	SAMN09090479													S
SRR7131159	PRJNA438921	SAMN09090480													S
SRR7131158	PRJNA438921	SAMN09090481													S
SRR7131157	PRJNA438921	SAMN09090616													S
SRR7131156	PRJNA438921	SAMN09090578													S
SRR7131155	PRJNA438921	SAMN09090569													S
SRR7131154	PRJNA438921	SAMN09090587													S
SRR7131153	PRJNA438921	SAMN09090410													S
SRR7131152	PRJNA438921	SAMN09090537													R
SRR7131151	PRJNA438921	SAMN09090536													S
SRR7131150	PRJNA438921	SAMN09090417													S
SRR7131149	PRJNA438921	SAMN09090596													R
SRR7131148	PRJNA438921	SAMN09090529													S
SRR7131147	PRJNA438921	SAMN09090528													S
SRR7131146	PRJNA438921	SAMN09090531													S
SRR7131145	PRJNA438921	SAMN09090530													S
SRR7131144	PRJNA438921	SAMN09090533													S
SRR7131143	PRJNA438921	SAMN09090532													S
SRR7131140	PRJNA438921	SAMN09090581													S
SRR7131139	PRJNA438921	SAMN09090580													S
SRR7131138	PRJNA438921	SAMN09090477													S
SRR7131136	PRJNA438921	SAMN09090585													S
SRR7131134	PRJNA438921	SAMN09090583													S
SRR7131133	PRJNA438921	SAMN09090582													S
SRR7131132	PRJNA438921	SAMN09090471													S
SRR7131131	PRJNA438921	SAMN09090470													S
SRR7131130	PRJNA438921	SAMN09090469													S
SRR7131129	PRJNA438921	SAMN09090468													S
SRR7131128	PRJNA438921	SAMN09090475													S
SRR7131125	PRJNA438921	SAMN09090472													S
SRR7131124	PRJNA438921	SAMN09090441													S
SRR7131123	PRJNA438921	SAMN09090438													S
SRR7131122	PRJNA438921	SAMN09090586													S
SRR7131121	PRJNA438921	SAMN09090426													S
SRR7131120	PRJNA438921	SAMN09090427													R
SRR7131118	PRJNA438921	SAMN09090412													S
SRR7131116	PRJNA438921	SAMN09090423													S
SRR7131115	PRJNA438921	SAMN09090420													S
SRR7131114	PRJNA438921	SAMN09090421													S
SRR7131113	PRJNA438921	SAMN09090418													S
SRR7131112	PRJNA438921	SAMN09090419													S
SRR7131111	PRJNA438921	SAMN09090574													S
SRR7131109	PRJNA438921	SAMN09090595													R
SRR7131108	PRJNA438921	SAMN09090592													S
SRR7131107	PRJNA438921	SAMN09090593													S
SRR7131106	PRJNA438921	SAMN09090590													S
SRR7131105	PRJNA438921	SAMN09090591													S
SRR7131104	PRJNA438921	SAMN09090506													S
SRR7131103	PRJNA438921	SAMN09090507													S
SRR7131102	PRJNA438921	SAMN09090504													S
SRR7131101	PRJNA438921	SAMN09090505													S
SRR7131100	PRJNA438921	SAMN09090502													S
SRR7131099	PRJNA438921	SAMN09090503													S
SRR7131098	PRJNA438921	SAMN09090500													R
SRR7131097	PRJNA438921	SAMN09090501													S
SRR7131096	PRJNA438921	SAMN09090498													S
SRR7131095	PRJNA438921	SAMN09090499													S
SRR7131094	PRJNA438921	SAMN09090435													S
SRR7131093	PRJNA438921	SAMN09090447													S
SRR7131092	PRJNA438921	SAMN09090397													S
SRR7131091	PRJNA438921	SAMN09090442													S
SRR7131090	PRJNA438921	SAMN09090588													S
SRR7131089	PRJNA438921	SAMN09090396													S
SRR7131088	PRJNA438921	SAMN09090391													S
SRR7131087	PRJNA438921	SAMN09090390													S
SRR7131086	PRJNA438921	SAMN09090389													S
SRR7131085	PRJNA438921	SAMN09090388													S
SRR7131084	PRJNA438921	SAMN09090395													S
SRR7131083	PRJNA438921	SAMN09090394													S
SRR7131082	PRJNA438921	SAMN09090393													S
SRR7131081	PRJNA438921	SAMN09090392													S
SRR7131080	PRJNA438921	SAMN09090597													S
SRR7131079	PRJNA438921	SAMN09090576													S
SRR7131078	PRJNA438921	SAMN09090445													S
SRR7131077	PRJNA438921	SAMN09090443													S
SRR7131075	PRJNA438921	SAMN09090589													S
SRR7131073	PRJNA438921	SAMN09090605													S
SRR7131072	PRJNA438921	SAMN09090604													S
SRR7131071	PRJNA438921	SAMN09090497													S
SRR7131070	PRJNA438921	SAMN09090496													S
SRR7131069	PRJNA438921	SAMN09090601													S
SRR7131068	PRJNA438921	SAMN09090600													S
SRR7131067	PRJNA438921	SAMN09090493													S
SRR7131063	PRJNA438921	SAMN09090489													S
SRR7131062	PRJNA438921	SAMN09090488													S
SRR7131060	PRJNA438921	SAMN09090490													S
SRR7131059	PRJNA438921	SAMN09090608													S
SRR7131058	PRJNA438921	SAMN09090433													S
SRR7131057	PRJNA438921	SAMN09090609													S
SRR7131056	PRJNA438921	SAMN09090402													S
SRR7131055	PRJNA438921	SAMN09090403													S
SRR7131053	PRJNA438921	SAMN09090405													S
SRR7131052	PRJNA438921	SAMN09090398													S
SRR7131050	PRJNA438921	SAMN09090400													R
SRR7131049	PRJNA438921	SAMN09090401													S
SRR7131048	PRJNA438921	SAMN09090406													S
SRR7131047	PRJNA438921	SAMN09090407													S
SRR7131046	PRJNA438921	SAMN09090432													S
SRR7131045	PRJNA438921	SAMN09090356													S
SRR7131044	PRJNA438921	SAMN09090357													S
SRR7131043	PRJNA438921	SAMN09090350													S
SRR7131042	PRJNA438921	SAMN09090351													S
SRR7131041	PRJNA438921	SAMN09090348													S
SRR7131040	PRJNA438921	SAMN09090349													S
SRR7131038	PRJNA438921	SAMN09090355													S
SRR7131037	PRJNA438921	SAMN09090352													S
SRR7131036	PRJNA438921	SAMN09090353													S
SRR7131035	PRJNA438921	SAMN09090526													S
SRR7131034	PRJNA438921	SAMN09090527													S
SRR7131033	PRJNA438921	SAMN09090610													S
SRR7131032	PRJNA438921	SAMN09090611													S
SRR7131031	PRJNA438921	SAMN09090612													S
SRR7131030	PRJNA438921	SAMN09090613													S
SRR7131029	PRJNA438921	SAMN09090614													S
SRR7131028	PRJNA438921	SAMN09090615													S
SRR7131027	PRJNA438921	SAMN09090518													S
SRR7131026	PRJNA438921	SAMN09090519													S
SRR7131024	PRJNA438921	SAMN09090521													S
SRR7131023	PRJNA438921	SAMN09090522													S
SRR7131022	PRJNA438921	SAMN09090523													S
SRR7131021	PRJNA438921	SAMN09090524													S
SRR7131020	PRJNA438921	SAMN09090525													S
SRR7131019	PRJNA438921	SAMN09090446													S
SRR7131018	PRJNA438921	SAMN09090639													S
SRR7131017	PRJNA438921	SAMN09090369													R
SRR7131016	PRJNA438921	SAMN09090368													S
SRR7131015	PRJNA438921	SAMN09090371													S
SRR7131014	PRJNA438921	SAMN09090370													S
SRR7131013	PRJNA438921	SAMN09090373													S
SRR7131012	PRJNA438921	SAMN09090372													S
SRR7131011	PRJNA438921	SAMN09090375													S
SRR7131010	PRJNA438921	SAMN09090374													S
SRR7131009	PRJNA438921	SAMN09090377													S
SRR7131008	PRJNA438921	SAMN09090376													R
SRR7131007	PRJNA438921	SAMN09090430													S
SRR7131006	PRJNA438921	SAMN09090431													S
SRR7131005	PRJNA438921	SAMN09090627													S
SRR7131004	PRJNA438921	SAMN09090626													S
SRR7131003	PRJNA438921	SAMN09090625													S
SRR6982560	PRJNA428596	SAMN08912952	S	S				S	S		S	S		S	S
SRR6982559	PRJNA428596	SAMN08912959	S	S				S	S		S	S		S	S
SRR6982557	PRJNA428596	SAMN08913274	S	S				S	S		S	S		S	S
SRR6982556	PRJNA428596	SAMN08913275	S	S				S	S		S	S		S	S
SRR6982555	PRJNA428596	SAMN08913276	S	S				S	S		S	S		S	S
SRR6982554	PRJNA428596	SAMN08913277	S	S				S	S		S	S		S	S
SRR6982553	PRJNA428596	SAMN08913270	S	S				S	S		S	S		S	S
SRR6982551	PRJNA428596	SAMN08913119	S	S				S	S		S	S		S	S
SRR6982550	PRJNA428596	SAMN08913118	S	S				S	S		S	S		S	S
SRR6982549	PRJNA428596	SAMN08913117	S	S				S	S		S	S		S	S
SRR6982548	PRJNA428596	SAMN08913116	S	S				S	S		S	S		S	S
SRR6982547	PRJNA428596	SAMN08913115	S	S				S	S		S	S		S	S
SRR6982546	PRJNA428596	SAMN08913114	S	S				S	S		S	S		S	S
SRR6982545	PRJNA428596	SAMN08913113	S	S				S	S		S	S		S	S
SRR6982544	PRJNA428596	SAMN08913112	S	S				S	S		S	S		S	S
SRR6982543	PRJNA428596	SAMN08913111	S	S				S	S		S	S		S	S
SRR6982542	PRJNA428596	SAMN08913110	S	S				S	S		S	S		S	S
SRR6982539	PRJNA428596	SAMN08912799	S	S				S	S		S	S		S	S
SRR6982538	PRJNA428596	SAMN08913298	S	S				S	S		S	S		S	S
SRR6982537	PRJNA428596	SAMN08913299	S	S				S	S		S	S		S	S
SRR6982536	PRJNA428596	SAMN08912721	S	S				S	S		S	S		S	S
SRR6982535	PRJNA428596	SAMN08912720	S	S				S	S		S	S		S	S
SRR6982534	PRJNA428596	SAMN08912723	S	S				S	S		S	S		S	S
SRR6982533	PRJNA428596	SAMN08912722	S	S				S	S		S	S		S	S
SRR6982532	PRJNA428596	SAMN08912725	S	S				S	S		S	S		S	S
SRR6982531	PRJNA428596	SAMN08912724	S	S				S	S		S	S		S	S
SRR6982530	PRJNA428596	SAMN08912727	S	S				S	S		S	S		S	S
SRR6982529	PRJNA428596	SAMN08912726	S	S				R	S		S	S		S	R
SRR6982528	PRJNA428596	SAMN08913160	S	S				S	R		S	S		S	S
SRR6982527	PRJNA428596	SAMN08912812	S	S				S	S		S	S		S	S
SRR6982526	PRJNA428596	SAMN08912813	S	S				S	S		S	S		S	S
SRR6982525	PRJNA428596	SAMN08912810	S	S				S	S		S	S		S	S
SRR6982524	PRJNA428596	SAMN08912811	S	S				S	S		S	S		S	S
SRR6982523	PRJNA428596	SAMN08912816	S	S				S	S		S	S		S	S
SRR6982522	PRJNA428596	SAMN08912817	S	S				S	S		S	S		S	S
SRR6982521	PRJNA428596	SAMN08912814	S	S				S	S		S	S		S	S
SRR6982520	PRJNA428596	SAMN08912815	S	S				S	S		S	S		S	S
SRR6982519	PRJNA428596	SAMN08912818	S	S				S	S		S	S		S	S
SRR6982518	PRJNA428596	SAMN08912819	S	S				S	S		S	S		S	S
SRR6982517	PRJNA428596	SAMN08913161	S	S				S	S		S	S		S	S
SRR6982515	PRJNA428596	SAMN08912792	S	S				S	S		S	S		S	S
SRR6982513	PRJNA428596	SAMN08912790	S	S				R	S		S	S		S	S
SRR6982512	PRJNA428596	SAMN08912791	S	S				S	S		S	S		S	S
SRR6982511	PRJNA428596	SAMN08912796	S	S				S	S		S	S		S	S
SRR6982507	PRJNA428596	SAMN08912798	S	S				S	S		S	S		S	S
SRR6982506	PRJNA428596	SAMN08913162	S	S				S	S		S	S		S	S
SRR6982505	PRJNA428596	SAMN08913328	S	S				S	S		S	S		S	S
SRR6982504	PRJNA428596	SAMN08913329	S	S				S	S		S	S		S	S
SRR6982503	PRJNA428596	SAMN08913326	S	S				S	S		S	S		S	S
SRR6982502	PRJNA428596	SAMN08913327	S	S				S	S		S	S		S	S
SRR6982501	PRJNA428596	SAMN08913324	S	S					S		S	S		S	S
SRR6982500	PRJNA428596	SAMN08913325	S	S				S	S		S	S		S	S
SRR6982499	PRJNA428596	SAMN08913322	S	S				R	S		S	S		R	R
SRR6982498	PRJNA428596	SAMN08913323	S	S				S	S		S	S		S	S
SRR6982497	PRJNA428596	SAMN08913320	S	S				S	S		S	S		S	S
SRR6982496	PRJNA428596	SAMN08913321	S	S				S	S		S	S		S	S
SRR6982495	PRJNA428596	SAMN08912909	S	S				S	S		S	S		S	S
SRR6982494	PRJNA428596	SAMN08912908	S	S				S	S		S	S		S	S
SRR6982493	PRJNA428596	SAMN08912901	S	S				S	S		S	S		S	S
SRR6982492	PRJNA428596	SAMN08912900	S	S				S	S		S	S		S	R
SRR6982491	PRJNA428596	SAMN08912903	S	S				S	S		S	S		S	S
SRR6982490	PRJNA428596	SAMN08912902	S	S				S	S		S	S		S	S
SRR6982489	PRJNA428596	SAMN08912905	S	S				S	S		S	S		S	S
SRR6982488	PRJNA428596	SAMN08912904	S	S				S	S		S	S		S	S
SRR6982487	PRJNA428596	SAMN08912907	S	S				R	S		S	S		R	R
SRR6982486	PRJNA428596	SAMN08912906	S	S				R	S		S	S		R	R
SRR6982485	PRJNA428596	SAMN08913179	S	S				S	S		S	S		S	S
SRR6982483	PRJNA428596	SAMN08913171	S	S				S	S		S	S		S	S
SRR6982482	PRJNA428596	SAMN08913170	S	S				S	S		S	S		S	S
SRR6982481	PRJNA428596	SAMN08913173	S	S				S	S		S	S		S	S
SRR6982480	PRJNA428596	SAMN08913172	S	S				S	S		S	S		S	S
SRR6982479	PRJNA428596	SAMN08913175	S	S				S	S		S	S		S	S
SRR6982478	PRJNA428596	SAMN08913174	S	S				S	S		S	S		S	R
SRR6982477	PRJNA428596	SAMN08913177	S	S				S	S		S	S		S	S
SRR6982475	PRJNA428596	SAMN08913002	S	S				S	S		S	S		S	S
SRR6982474	PRJNA428596	SAMN08913003	S	S				S	S		S	S		S	S
SRR6982473	PRJNA428596	SAMN08913000	S	S				S	S		S	S		S	S
SRR6982470	PRJNA428596	SAMN08913007	S	S				S	S		S	S		S	S
SRR6982469	PRJNA428596	SAMN08913004	S	S				S	S		S	S		S	S
SRR6982468	PRJNA428596	SAMN08913005	S	S				S	S		S	S		S	S
SRR6982467	PRJNA428596	SAMN08913008	S	S				S	S		S	S		S	S
SRR6982466	PRJNA428596	SAMN08913009	S	S				R	S		S	S		S	S
SRR6982463	PRJNA428596	SAMN08912746	S	S				S	S		S	S		S	S
SRR6982462	PRJNA428596	SAMN08912745	S	S				R	S		S	S		S	S
SRR6982461	PRJNA428596	SAMN08912744	S	S				S	S		S	S		S	S
SRR6982460	PRJNA428596	SAMN08912743	S	S				S	S		S	S		S	S
SRR6982459	PRJNA428596	SAMN08912742	S	S				S	S		S	S		S	S
SRR6982458	PRJNA428596	SAMN08912741	S	S				S	S		S	S		S	S
SRR6982457	PRJNA428596	SAMN08912740	S	S				S	S		S	S		S	S
SRR6982455	PRJNA428596	SAMN08912748	S	S				S	S		S	S		S	S
SRR6982454	PRJNA428596	SAMN08913146	S	S				S	S		S	S		S	S
SRR6982453	PRJNA428596	SAMN08912838	S	S				S	S		S	S		S	S
SRR6982452	PRJNA428596	SAMN08912839	S	S				S	S		S	S		S	S
SRR6982451	PRJNA428596	SAMN08913147	S	S				S	S		S	S		R	S
SRR6982450	PRJNA428596	SAMN08912834	S	S				S	S		S	S		S	S
SRR6982449	PRJNA428596	SAMN08912835	S	S				S	S		S	S		S	S
SRR6982447	PRJNA428596	SAMN08912837	S	S				S	S		S	S		S	S
SRR6982445	PRJNA428596	SAMN08912831	S	S				S	S		S	S		S	S
SRR6982444	PRJNA428596	SAMN08912832	S	S				S	S		S	S		S	S
SRR6982443	PRJNA428596	SAMN08912833	S	S				S	S		S	S		S	S
SRR6982442	PRJNA428596	SAMN08913225	S	S				S	S		S	S		S	S
SRR6982441	PRJNA428596	SAMN08913224	S	S				S	S		S	S		S	S
SRR6982440	PRJNA428596	SAMN08913227	S	S				R	S		S	S		S	R
SRR6982439	PRJNA428596	SAMN08913226	S	S				S	S		S	S		S	S
SRR6982438	PRJNA428596	SAMN08913221	S	S				S	S		S	S		S	S
SRR6982437	PRJNA428596	SAMN08913220	S	S				S	S		S	S		S	S
SRR6982436	PRJNA428596	SAMN08913223	S	S				S	S		S	S		S	S
SRR6982435	PRJNA428596	SAMN08913222	S	S				S	S		S	S		S	S
SRR6982434	PRJNA428596	SAMN08913229	S	S				R	S		S	S		S	R
SRR6982432	PRJNA428596	SAMN08913368	S	S				S	S		S	S		S	S
SRR6982431	PRJNA428596	SAMN08913272	S	S				S	S		S	S		S	S
SRR6982429	PRJNA428596	SAMN08913348	S	S				S	S		S	S		S	S
SRR6982428	PRJNA428596	SAMN08913349	S	S				S	S		S	S		S	S
SRR6982426	PRJNA428596	SAMN08913340	S	S				S	S		S	S		S	S
SRR6982425	PRJNA428596	SAMN08913341	S	S				S	S		S	S		R	S
SRR6982423	PRJNA428596	SAMN08913149	S	S				S	S		S	S		S	S
SRR6982422	PRJNA428596	SAMN08913344	S	S				S	S		S	S		S	S
SRR6982421	PRJNA428596	SAMN08913345	S	S				S	S		S	S		S	S
SRR6982420	PRJNA428596	SAMN08913346	S	S				S	S		S	S		S	S
SRR6982417	PRJNA428596	SAMN08913279	S	S				S	S		S	S		S	S
SRR6982416	PRJNA428596	SAMN08912933	S	S				S	S		S	S		S	S
SRR6982415	PRJNA428596	SAMN08912932	S	S				R	S		S	S		S	S
SRR6982413	PRJNA428596	SAMN08912930	S	S				S	S		S	S		S	S
SRR6982412	PRJNA428596	SAMN08912937	S	S				S	S		S	S		S	S
SRR6982411	PRJNA428596	SAMN08912936	S	S				S	S		S	S		S	S
SRR6982409	PRJNA428596	SAMN08912934	S	S				S	R		S	S		S	S
SRR6982408	PRJNA428596	SAMN08912939	S	S				S	S		S	S		S	S
SRR6982407	PRJNA428596	SAMN08912938	S	S				R	S		S	S		S	S
SRR6982406	PRJNA428596	SAMN08913164	S	S				S	S		S	S		S	S
SRR6982404	PRJNA428596	SAMN08913166	S	S				S	S		S	S		S	S
SRR6982403	PRJNA428596	SAMN08913167	S	S				S	S		S	S		S	S
SRR6982402	PRJNA428596	SAMN08913029	S	S				S	S		S	S		S	S
SRR6982399	PRJNA428596	SAMN08913026	S	S				R	S		S	S		S	S
SRR6982397	PRJNA428596	SAMN08913024	S	S				S	S		S	S		S	S
SRR6982396	PRJNA428596	SAMN08913023	S	S				R	S		S	S		S	S
SRR6982395	PRJNA428596	SAMN08913022	S	S				S	S		S	S		S	S
SRR6982394	PRJNA428596	SAMN08913021	S	S				S	S		S	S		S	S
SRR6982393	PRJNA428596	SAMN08913020	S	S				S	S		S	S		S	S
SRR6982392	PRJNA428596	SAMN08912966	S	S				S	S		S	S		S	S
SRR6982390	PRJNA428596	SAMN08912964	S	S				S	S		S	S		S	S
SRR6982388	PRJNA428596	SAMN08912962	S	S				S	S		S	S		S	S
SRR6982387	PRJNA428596	SAMN08912963	S	S				S	S		S	S		S	S
SRR6982384	PRJNA428596	SAMN08913163	S	S				S	S		S	S		S	S
SRR6982383	PRJNA428596	SAMN08912968	S	S				S	S		S	S		S	S
SRR6982382	PRJNA428596	SAMN08912969	S	S				R	S		S	S		S	S
SRR6982381	PRJNA428596	SAMN08913197	S	S				S			S	S			S
SRR6982380	PRJNA428596	SAMN08913196	S	S				S	S		S	S		S	S
SRR6982379	PRJNA428596	SAMN08913195	S	S				S	S		S	S		S	S
SRR6982378	PRJNA428596	SAMN08913194	S	S				S	S		S	S		S	S
SRR6982377	PRJNA428596	SAMN08913193	S	S				S	S		S	S		S	S
SRR6982376	PRJNA428596	SAMN08913192	S	S				S	S		S	S		S	S
SRR6982375	PRJNA428596	SAMN08913191	S	S				S	S		S	S		S	S
SRR6982374	PRJNA428596	SAMN08913190	S	S				S	S		S	S		S	S
SRR6982373	PRJNA428596	SAMN08913199	S	S				S	S		S	S		S	S
SRR6982372	PRJNA428596	SAMN08913198	S	S				S	S		S	S		S	S
SRR6982370	PRJNA428596	SAMN08913268	S	S				S	S		S	S		S	S
SRR6982369	PRJNA428596	SAMN08913150	S	S				S	S		S	S		S	S
SRR6982368	PRJNA428596	SAMN08913261	S	S				S	S		S	S		S	S
SRR6982367	PRJNA428596	SAMN08913260	S	S				S	S		S	S		S	S
SRR6982366	PRJNA428596	SAMN08913263	S	S				S	S		S	S		S	S
SRR6982364	PRJNA428596	SAMN08913265	S	S				R	S		S	S		S	R
SRR6982361	PRJNA428596	SAMN08913266	S	S				S	S		S	S		S	S
SRR6982359	PRJNA428596	SAMN08913121	S	S				S	S		S	S		S	S
SRR6982358	PRJNA428596	SAMN08913122	S	S				R	S		S	S		S	S
SRR6982357	PRJNA428596	SAMN08913123	S	S				S	S		S	S		S	S
SRR6982355	PRJNA428596	SAMN08913125	S	S				S	S		S	S		S	S
SRR6982354	PRJNA428596	SAMN08913126	S	S				S	S		S	S		S	S
SRR6982353	PRJNA428596	SAMN08913127	S	S				S	S		S	S		S	S
SRR6982352	PRJNA428596	SAMN08913128	S	S				S	S		S	S		S	S
SRR6982351	PRJNA428596	SAMN08913129	S	S				S	S		S	S		S	S
SRR6982350	PRJNA428596	SAMN08913294	S	S				S	S		S	S		S	S
SRR6982348	PRJNA428596	SAMN08912778	S	S				S	S		S	S		S	S
SRR6982347	PRJNA428596	SAMN08912779	S	S				S	S		S	S		S	S
SRR6982346	PRJNA428596	SAMN08912774	S	S				S	S		S	S		S	S
SRR6982345	PRJNA428596	SAMN08913292	S	S				S	S		S	S		S	S
SRR6982344	PRJNA428596	SAMN08912776	S	S				S	S		S	S		S	S
SRR6982343	PRJNA428596	SAMN08912777	S	S				S	S		S	S		S	S
SRR6982341	PRJNA428596	SAMN08912771	S	S				R	S		S	S		S	S
SRR6982340	PRJNA428596	SAMN08912772	S	S				S	S		S	S		S	S
SRR6982339	PRJNA428596	SAMN08913293	S	S				S	S		S	S		S	S
SRR6982338	PRJNA428596	SAMN08913290	S	S				S	S		S	S		S	S
SRR6982336	PRJNA428596	SAMN08912887	S	S				S	S		S	S		S	S
SRR6982335	PRJNA428596	SAMN08912886	S	S				S	S		S	S		S	S
SRR6982333	PRJNA428596	SAMN08912884	S	S				S	S		S	S		S	S
SRR6982331	PRJNA428596	SAMN08912882	S	S				S	S		S	S		S	S
SRR6982330	PRJNA428596	SAMN08912881	S	S				S	S		S	S		S	S
SRR6982327	PRJNA428596	SAMN08912888	S	S				S	S		S	S		S	S
SRR6982326	PRJNA428596	SAMN08912979	S	S				R	S		S	S		S	S
SRR6982325	PRJNA428596	SAMN08913053	S	S				S	S		S	S		S	S
SRR6982323	PRJNA428596	SAMN08912800	S	S				S	S		S	S		S	S
SRR6982322	PRJNA428596	SAMN08912803	S	S				S	S		S	S		S	S
SRR6982321	PRJNA428596	SAMN08912802	S	S				S	S		S	S		S	S
SRR6982320	PRJNA428596	SAMN08912805	S	S				S	S		S	S		S	S
SRR6982319	PRJNA428596	SAMN08912804	S	S				S	S		S	S		S	S
SRR6982318	PRJNA428596	SAMN08912807	S	S				S	S		S	S		S	S
SRR6982317	PRJNA428596	SAMN08912806	S	S				S	S		S	S		S	S
SRR6982316	PRJNA428596	SAMN08912809	S	S				S	S		S	S		S	S
SRR6982315	PRJNA428596	SAMN08912973	S	S				S	S		S	S		S	S
SRR6982314	PRJNA428596	SAMN08912972	S	S				S	S		S	S		S	S
SRR6982312	PRJNA428596	SAMN08913366						S							S
SRR6982311	PRJNA428596	SAMN08913367	S	S				S	S		S	S		S	S
SRR6982310	PRJNA428596	SAMN08913063	S	S				S	S		S	S		S	S
SRR6982309	PRJNA428596	SAMN08913062	S	S				S	S		S	S		S	S
SRR6982308	PRJNA428596	SAMN08913061	S	S				S	S		S	S		S	S
SRR6982306	PRJNA428596	SAMN08913067	S	S				S	S		S	S		S	S
SRR6982305	PRJNA428596	SAMN08913066	S	S				S	S		S	S		S	S
SRR6982304	PRJNA428596	SAMN08913065	S	S				S	S		S	S		S	S
SRR6982303	PRJNA428596	SAMN08913064	S	S				S	S		S	S		S	S
SRR6982302	PRJNA428596	SAMN08912922	S	S				S	S		S	S		S	S
SRR6982301	PRJNA428596	SAMN08912923	S	S				S	S		S	S		S	S
SRR6982300	PRJNA428596	SAMN08912920	S	S				S	S		S	S		S	S
SRR6982299	PRJNA428596	SAMN08912921	S	S				S	S		S	S		S	S
SRR6982298	PRJNA428596	SAMN08912926	S	S				S	S		S	S		S	S
SRR6982295	PRJNA428596	SAMN08912925	S	S				S	S		S	S		S	S
SRR6982294	PRJNA428596	SAMN08913369	S	S				R	S		S	S		S	R
SRR6982293	PRJNA428596	SAMN08913036	S	S				S	S		S	S		S	S
SRR6982292	PRJNA428596	SAMN08913037	S	S				S	S		S	S		S	S
SRR6982291	PRJNA428596	SAMN08913034	S	S				S	S		S	S		S	S
SRR6982290	PRJNA428596	SAMN08913035	S	S				S	S		S	S		S	S
SRR6982289	PRJNA428596	SAMN08913032	S	S				S	S		S	S		S	S
SRR6982288	PRJNA428596	SAMN08913033		S				S	R		S	S		R	S
SRR6982287	PRJNA428596	SAMN08913030	S	S				S	S		S	S		S	S
SRR6982286	PRJNA428596	SAMN08913031	S	S				S	S		S	S		S	S
SRR6982285	PRJNA428596	SAMN08913168	S	S				S	S		S	S		S	S
SRR6982284	PRJNA428596	SAMN08913169	S	S				S	S		S	S		S	S
SRR6982283	PRJNA428596	SAMN08913038	S	S				S	S		S	S		S	S
SRR6982282	PRJNA428596	SAMN08913039	S	S				S	S		S	S		S	S
SRR6982281	PRJNA428596	SAMN08912991	S	S				S	S		S	S		S	S
SRR6982280	PRJNA428596	SAMN08912990	S	S				R	S		S	S		S	S
SRR6982279	PRJNA428596	SAMN08912993	S	S				S	S		S	S		S	S
SRR6982278	PRJNA428596	SAMN08912992	S	S				S	S		S	S		S	S
SRR6982277	PRJNA428596	SAMN08912995	S	S				S	S		S	S		S	R
SRR6982276	PRJNA428596	SAMN08912994	S	S				S	S		S	S		S	S
SRR6982275	PRJNA428596	SAMN08912997	S	S				S	S		S	S		S	S
SRR6982274	PRJNA428596	SAMN08912996	S	S				S	S		S	S		S	S
SRR6982273	PRJNA428596	SAMN08912999	S	S				S	S		S	S		S	S
SRR6982271	PRJNA428596	SAMN08912730	S	S				S	S		S	S		S	S
SRR6982270	PRJNA428596	SAMN08912731	S	S				S	S		S	S		S	S
SRR6982269	PRJNA428596	SAMN08912732	S	S				S	S		S	S		S	S
SRR6982268	PRJNA428596	SAMN08912733	S	S				S	S		S	S		S	S
SRR6982267	PRJNA428596	SAMN08912734	S	S				S	S		S	S		S	S
SRR6982266	PRJNA428596	SAMN08912735	S	S				S	S		S	S		S	S
SRR6982264	PRJNA428596	SAMN08912737	S	S				S	S		S	S		R	S
SRR6982263	PRJNA428596	SAMN08912738	S	S				S	S		S	S		S	S
SRR6982262	PRJNA428596	SAMN08912739	S	S				S	S		S	S		S	S
SRR6982261	PRJNA428596	SAMN08912849	S	S				S	S		S	S		S	S
SRR6982260	PRJNA428596	SAMN08912848	S	S				S	S		S	S		S	S
SRR6982259	PRJNA428596	SAMN08912843	S	S				S	S		S	S		S	S
SRR6982258	PRJNA428596	SAMN08912842	S	S				S	S		S	S		S	S
SRR6982256	PRJNA428596	SAMN08912840	S	S				S	S		S	S		S	S
SRR6982255	PRJNA428596	SAMN08912847	S	S				S	S		S	S		S	S
SRR6982254	PRJNA428596	SAMN08912846	S	S				S	S		S	S		S	S
SRR6982253	PRJNA428596	SAMN08912845	S	S				R	S		S	S		R	R
SRR6982252	PRJNA428596	SAMN08912844	S	S				S	S		S	S		S	S
SRR6982251	PRJNA428596	SAMN08913230	S	S				S	S		S	S		S	R
SRR6982250	PRJNA428596	SAMN08913231	S	S				S	S		S	S		S	S
SRR6982249	PRJNA428596	SAMN08913232	S	S				S	S		S	S		S	S
SRR6982248	PRJNA428596	SAMN08913233	S	S				S	S		S	S		S	S
SRR6982247	PRJNA428596	SAMN08913234						R						R	R
SRR6982245	PRJNA428596	SAMN08913236	S	S				S	S		S	S		S	S
SRR6982244	PRJNA428596	SAMN08913237	S	S				S	S		S	S		S	S
SRR6982243	PRJNA428596	SAMN08913238	S	S				S	S		S	S		S	S
SRR6982242	PRJNA428596	SAMN08913239	S	S				S	S		S	S		S	S
SRR6982241	PRJNA428596	SAMN08912765	S	S				S	S		S	S		S	S
SRR6982240	PRJNA428596	SAMN08912764	S	S				S	S		S	S		S	R
SRR6982238	PRJNA428596	SAMN08912766	S	S				S	S		S	S		S	S
SRR6982237	PRJNA428596	SAMN08912761	S	S				S	S		S	S		S	S
SRR6982236	PRJNA428596	SAMN08912760	S	S				S	S		S	S		S	S
SRR6982235	PRJNA428596	SAMN08912763	S	S				S	S		S	S		S	S
SRR6982234	PRJNA428596	SAMN08912762	S	S				S	S		S	S		S	S
SRR6982233	PRJNA428596	SAMN08912769	S	S				S	S		S	S		S	S
SRR6982232	PRJNA428596	SAMN08912768	S	S				S	S		S	S		S	S
SRR6982231	PRJNA428596	SAMN08913337	S	S				S	S		S	S		S	S
SRR6982230	PRJNA428596	SAMN08913336	S	S				S	S		S	S		S	S
SRR6982228	PRJNA428596	SAMN08913334	S	S				S	S		S	S		S	S
SRR6982226	PRJNA428596	SAMN08913332	S	S				S	S		S	S		S	S
SRR6982225	PRJNA428596	SAMN08912858	S	S				S	S		S	S		S	S
SRR6982224	PRJNA428596	SAMN08912859	S	S				S	S		S	S		S	S
SRR6982223	PRJNA428596	SAMN08912856	S	S				S	S		S	S		S	S
SRR6982222	PRJNA428596	SAMN08912857	S	S				S	S		S	S		S	S
SRR6982220	PRJNA428596	SAMN08912855	S	S				S	S		S	S		S	S
SRR6982219	PRJNA428596	SAMN08912852	S	S				S	S		S	S		S	S
SRR6982218	PRJNA428596	SAMN08912853	S	S				S	S		S	S		S	S
SRR6982217	PRJNA428596	SAMN08912850	S	S				S	S		S	S		S	S
SRR6982216	PRJNA428596	SAMN08912851	S	S				R	S		R	R		R	R
SRR6982215	PRJNA428596	SAMN08913078	S	S				S	S		S	S		S	S
SRR6982214	PRJNA428596	SAMN08913079	S	S				R	S		S	S		S	R
SRR6982212	PRJNA428596	SAMN08913073	S	S				S	S		S	S		S	S
SRR6982211	PRJNA428596	SAMN08913070	S	S				R	S		S	S		S	S
SRR6982210	PRJNA428596	SAMN08913071	S	S				S	S		S	S		S	S
SRR6982209	PRJNA428596	SAMN08913076	S	S				S	S		S	S		S	S
SRR6982208	PRJNA428596	SAMN08913077	S	S				S	S		S	S		S	S
SRR6982207	PRJNA428596	SAMN08913074	S	S				S	S		S	S		S	S
SRR6982206	PRJNA428596	SAMN08913075	S	S				S	S		S	S		S	S
SRR6982204	PRJNA428596	SAMN08912954	S	S				S	S		S	S		S	S
SRR6982203	PRJNA428596	SAMN08912957	S	S				R	S		S	S		S	S
SRR6982202	PRJNA428596	SAMN08912956	S	S				S	S		S	S		S	S
SRR6982201	PRJNA428596	SAMN08912951	S	S				S	S		S	S		S	S
SRR6982200	PRJNA428596	SAMN08912950	S	S				S	S		S	S		S	S
SRR6982199	PRJNA428596	SAMN08913211	S	S				S	S		S	S		S	S
SRR6982197	PRJNA428596	SAMN08912919	S	S				S	S		S	S		S	S
SRR6982194	PRJNA428596	SAMN08912910	S	S				S	S		S	S		S	S
SRR6982193	PRJNA428596	SAMN08912913	S	S				S	S		S	S		S	S
SRR6982191	PRJNA428596	SAMN08912915	S	S				S	S		S	S		S	S
SRR6982189	PRJNA428596	SAMN08912917	S	S				S	S		S	S		S	S
SRR6982188	PRJNA428596	SAMN08912916	S	S				S	S		S	S		S	S
SRR6982187	PRJNA428596	SAMN08912711	S	S				S	S		S	S		S	S
SRR6982186	PRJNA428596	SAMN08912710	S	S				R	S		S	S		S	R
SRR6982184	PRJNA428596	SAMN08912712	S	S				S	S		S	S		S	S
SRR6982183	PRJNA428596	SAMN08912715	S	S				S	S		S	S		S	S
SRR6982182	PRJNA428596	SAMN08912714	S	S				S	S		S	S		S	S
SRR6982181	PRJNA428596	SAMN08912717	S	S				S	S		S	S		S	S
SRR6982179	PRJNA428596	SAMN08912719	S	S				S	S		S	S		S	S
SRR6982177	PRJNA428596	SAMN08913331	S	S				S	S		S	S		S	S
SRR6982176	PRJNA428596	SAMN08913330	S	S				S	S		S	S		S	S
SRR6982174	PRJNA428596	SAMN08913044	S	S				S	S		S	S		S	S
SRR6982173	PRJNA428596	SAMN08913047	S	S				S	S		S	S		S	S
SRR6982172	PRJNA428596	SAMN08913046	S	S				S	S		S	S		S	S
SRR6982171	PRJNA428596	SAMN08913041	S	S				S	S		S	S		S	S
SRR6982170	PRJNA428596	SAMN08913040	S	S				S	S		S	S		S	S
SRR6982169	PRJNA428596	SAMN08913043	S	S				S	S		S	S		S	S
SRR6982167	PRJNA428596	SAMN08913159	S	S				S	S		S	S		S	S
SRR6982166	PRJNA428596	SAMN08913158	S	S				S	S		S	S		S	S
SRR6982165	PRJNA428596	SAMN08913049	S	S				S	S		S	S		S	S
SRR6982164	PRJNA428596	SAMN08913048	S	S				S	S		S	S		S	S
SRR6982163	PRJNA428596	SAMN08913339	S	S				S	S		S	S		S	S
SRR6982162	PRJNA428596	SAMN08913338	S	S				S	S		S	S		S	S
SRR6982161	PRJNA428596	SAMN08913249	S	S				S	S		S	S		S	S
SRR6982160	PRJNA428596	SAMN08913248	S	S				S	S		S	S		S	S
SRR6982159	PRJNA428596	SAMN08913247	S	S				S	S		S	S		S	S
SRR6982158	PRJNA428596	SAMN08913246	S	S				S	S		S	S		S	S
SRR6982157	PRJNA428596	SAMN08913245	S	S				S	S		S	S		S	S
SRR6982156	PRJNA428596	SAMN08913244	S	S				S	S		S	S		S	S
SRR6982155	PRJNA428596	SAMN08913243	S	S				R	S		S	S		R	R
SRR6982154	PRJNA428596	SAMN08913242	S	S				S	S		S	S		S	S
SRR6982153	PRJNA428596	SAMN08913241	S	S				R	S		S	S			R
SRR6982152	PRJNA428596	SAMN08913240	S	S				S	S		S	S		S	S
SRR6982151	PRJNA428596	SAMN08913098	S	S				S	S		S	S		S	S
SRR6982150	PRJNA428596	SAMN08913099	S	S				S	S		S	S		S	S
SRR6982149	PRJNA428596	SAMN08913144	S	S				S	S		S	S		S	S
SRR6982147	PRJNA428596	SAMN08913142	S	S				S	S		S	S		S	S
SRR6982146	PRJNA428596	SAMN08913143	S	S				S	S		S	S		S	S
SRR6982145	PRJNA428596	SAMN08913140	S	S				S	S		S	S		S	R
SRR6982144	PRJNA428596	SAMN08913141	S	S				S	S		S	S		S	S
SRR6982143	PRJNA428596	SAMN08913090	S	S				S	S		S	S		S	S
SRR6982142	PRJNA428596	SAMN08913091	S	S				S	S		S	S		S	S
SRR6982137	PRJNA428596	SAMN08913096	S	S				S	S		S	S		S	S
SRR6982136	PRJNA428596	SAMN08913097	S	S				S	S		S	S		S	S
SRR6982135	PRJNA428596	SAMN08912808	S	S				S	S		S	S		S	S
SRR6982134	PRJNA428596	SAMN08912756	S	S				S	S		S	S		S	S
SRR6982133	PRJNA428596	SAMN08912757	S	S				S	S		S	S		R	S
SRR6982131	PRJNA428596	SAMN08912755	S	S				S	S		S	S		S	S
SRR6982130	PRJNA428596	SAMN08912752	S	S				S	S		S	S		S	S
SRR6982129	PRJNA428596	SAMN08912753	S	S				S	S		S	S		S	S
SRR6982128	PRJNA428596	SAMN08912750	S	S				S	S		S	S		S	S
SRR6982127	PRJNA428596	SAMN08912751	S	S				R	S		S	S		R	S
SRR6982126	PRJNA428596	SAMN08912758	S	S				S	S		S	S		S	S
SRR6982125	PRJNA428596	SAMN08912759	S	S				S	S		S	S		S	S
SRR6982124	PRJNA428596	SAMN08913362	S	S				S	S		S	S		S	S
SRR6982123	PRJNA428596	SAMN08913363	S	S				S	S		S	S		S	S
SRR6982122	PRJNA428596	SAMN08913360	S	S				S	S		S	S		S	S
SRR6982121	PRJNA428596	SAMN08913361	S	S				S	S		S	S		S	S
SRR6982120	PRJNA428596	SAMN08912869	S	S				S	S		S	S		S	S
SRR6982119	PRJNA428596	SAMN08912868	S	S				S	S		S	S		R	S
SRR6982118	PRJNA428596	SAMN08913364	S	S				S	S		S	S		S	S
SRR6982117	PRJNA428596	SAMN08913365	S	S				S	S		S	S		S	R
SRR6982116	PRJNA428596	SAMN08912865	S	S				S	S		S	S		S	S
SRR6982114	PRJNA428596	SAMN08912867	S	S				S	S		S	S		S	S
SRR6982113	PRJNA428596	SAMN08912866	S	S				S	S		S	S		S	S
SRR6982112	PRJNA428596	SAMN08912861	S	S				S	S		S	S		S	S
SRR6982111	PRJNA428596	SAMN08912860	S	S				S	S		S	S		R	S
SRR6982110	PRJNA428596	SAMN08912863	S	S				S	S		S	S		S	S
SRR6982109	PRJNA428596	SAMN08912862	S	S				S	S		S	S		S	S
SRR6982108	PRJNA428596	SAMN08912929	S	S				R	S		S	S		S	S
SRR6982107	PRJNA428596	SAMN08913089	S	S				S	S		S	S		S	S
SRR6982105	PRJNA428596	SAMN08913343	S	S				S	S		S	S		S	S
SRR6982103	PRJNA428596	SAMN08913080	S	S				S	S		S	S		S	S
SRR6982101	PRJNA428596	SAMN08913082	S	S				S	S		S	S		S	S
SRR6982098	PRJNA428596	SAMN08913087	S	S				R	S		S	S		S	S
SRR6982097	PRJNA428596	SAMN08913086	S	S				S	S		S	S		S	S
SRR6982096	PRJNA428596	SAMN08912980	S	S				S	S		S	S		S	S
SRR6982095	PRJNA428596	SAMN08912981	S	S				R	S		S	S		S	S
SRR6982094	PRJNA428596	SAMN08912982	S	S				S	S		S	S		S	S
SRR6982093	PRJNA428596	SAMN08912983	S	S				S	S		S	S		S	S
SRR6982091	PRJNA428596	SAMN08912985	S	S				S	S		S	S		S	S
SRR6982089	PRJNA428596	SAMN08912987	S	S				S	S		S	S		S	S
SRR6982087	PRJNA428596	SAMN08912989	S	S				S	S		S	S		S	S
SRR6982086	PRJNA428596	SAMN08913297	S	S				S	S		S	S		S	S
SRR6982085	PRJNA428596	SAMN08913257	S	S				S	S		S	S		S	S
SRR6982084	PRJNA428596	SAMN08912898	S	S				S	S		S	S		S	S
SRR6982083	PRJNA428596	SAMN08912899	S	S				S	S		S	S		S	S
SRR6982082	PRJNA428596	SAMN08912892	S	S				S	S		S	S		S	S
SRR6982081	PRJNA428596	SAMN08912893	S	S				S	S		S	S		S	S
SRR6982080	PRJNA428596	SAMN08912890	S	S				S	S		S	S		S	S
SRR6982079	PRJNA428596	SAMN08912891	S	S				S	S		S	S		S	S
SRR6982074	PRJNA428596	SAMN08913283	S	S				S	S		S	S		S	S
SRR6982073	PRJNA428596	SAMN08913135	S	S				S	S		S	S		S	S
SRR6982071	PRJNA428596	SAMN08913189	S	S				S	S		S	S		S	S
SRR6982069	PRJNA428596	SAMN08913286	S	S				S	S		S	S		S	S
SRR6982068	PRJNA428596	SAMN08913285	S	S				S	S		S	S		S	S
SRR6982067	PRJNA428596	SAMN08913134	S	S				S	S		S	S		S	S
SRR6982065	PRJNA428596	SAMN08913183	S	S				R	S	R	R	R		R	R
SRR6982063	PRJNA428596	SAMN08913181	S	S				S	S		S	S		S	S
SRR6982062	PRJNA428596	SAMN08913186	S	S				S	S		S	S		S	S
SRR6982061	PRJNA428596	SAMN08913137	S	S				S	S		S	S		S	S
SRR6982059	PRJNA428596	SAMN08913185	S	S				S	S		S	S		S	S
SRR6982055	PRJNA428596	SAMN08913309	S	S				S	S		S	S		S	S
SRR6982054	PRJNA428596	SAMN08913133	S	S				S	S		S	S		S	S
SRR6982052	PRJNA428596	SAMN08913305	S	S				S	S		S	S		S	S
SRR6982051	PRJNA428596	SAMN08913304	S	S				S	S		S	S		S	S
SRR6982049	PRJNA428596	SAMN08913132	S	S				S	S		S	S		S	S
SRR6982047	PRJNA428596	SAMN08913281	S	S				S	S		S	S		S	S
SRR6982046	PRJNA428596	SAMN08913303	S	S				S	S		S	S		S	S
SRR6982045	PRJNA428596	SAMN08913302	S	S				S	S		S	S		S	S
SRR6982044	PRJNA428596	SAMN08913280	S	S				S	S		S	S		S	S
SRR6982042	PRJNA428596	SAMN08912821	S	S				S	S		S	S		S	S
SRR6982041	PRJNA428596	SAMN08912820	S	S				S	S		S	S		S	S
SRR6982040	PRJNA428596	SAMN08912823	S	S				S	S		S	S		S	S
SRR6982039	PRJNA428596	SAMN08912822	S	S				S	S		S	S		S	S
SRR6982038	PRJNA428596	SAMN08912825	S	S				S	S		S	S		S	S
SRR6982036	PRJNA428596	SAMN08912827	S	S				S	S		S	S		S	R
SRR6982034	PRJNA428596	SAMN08912829	S	S				S	S		S	S		S	S
SRR6982032	PRJNA428596	SAMN08913289	S	S				S	S		S	S		S	S
SRR6982031	PRJNA428596	SAMN08913218	S	S				S	S		S	S		S	S
SRR6982030	PRJNA428596	SAMN08913219	S	S				S	S		S	S		S	S
SRR6982029	PRJNA428596	SAMN08913288	S	S				S	S		S	S		S	S
SRR6982028	PRJNA428596	SAMN08913187	S	S				S	S		S	S		R	S
SRR6982027	PRJNA428596	SAMN08913319	S	S				S	S		S	S		S	S
SRR6982025	PRJNA428596	SAMN08913315	S	S				S	S		S	S		S	R
SRR6982024	PRJNA428596	SAMN08913314	S	S				S	S		S	S		S	S
SRR6982023	PRJNA428596	SAMN08913317	S	S				S	S		S	S		S	S
SRR6982021	PRJNA428596	SAMN08913311	S	S				S	S		S	S		S	S
SRR6982020	PRJNA428596	SAMN08913310	S	S				R	S		S	S		S	S
SRR6982019	PRJNA428596	SAMN08913313	S	S				S	S		S	S		S	S
SRR6982018	PRJNA428596	SAMN08913312	S	S				S	S		S	S		S	S
SRR6982017	PRJNA428596	SAMN08913153	S	S				S	S		S	S		S	S
SRR6982016	PRJNA428596	SAMN08913152	S	S				S	S		S	S		S	S
SRR6982015	PRJNA428596	SAMN08913151	S	S				S	S		S	S		S	S
SRR6982013	PRJNA428596	SAMN08912945	S	S				S	S		S	S		S	S
SRR6982012	PRJNA428596	SAMN08912946	S	S				S	S		S	S		S	S
SRR6982010	PRJNA428596	SAMN08912940	S	S				S	S		S	S		S	S
SRR6982009	PRJNA428596	SAMN08912941	S	S				R	S		S	S		S	S
SRR6982008	PRJNA428596	SAMN08912942	S	S				S	S		S	S		S	S
SRR6982007	PRJNA428596	SAMN08912943	S	S				S	S		S	S		S	S
SRR6982006	PRJNA428596	SAMN08913157	S	S				S	S		S	S		S	S
SRR6982005	PRJNA428596	SAMN08912948	S	S				S	S		S	S		S	S
SRR6982004	PRJNA428596	SAMN08912949	S	S				S	S		S	S		S	S
SRR6982003	PRJNA428596	SAMN08913156	S	S				S	S		S	S		S	S
SRR6982002	PRJNA428596	SAMN08913155	S	S				S	S		S	S		S	S
SRR6982001	PRJNA428596	SAMN08913154	S	S				S	S		S	S		S	S
SRR6982000	PRJNA428596	SAMN08913308	S	S				S	S		S	S		S	S
SRR6981998	PRJNA428596	SAMN08913011	S	S				S	S		S	S			S
SRR6981997	PRJNA428596	SAMN08913012	S	S				S	S		S	S		S	S
SRR6981996	PRJNA428596	SAMN08913013	S	S				S	S		S	S		S	S
SRR6981995	PRJNA428596	SAMN08913014	S	S				S	S		S	S		S	S
SRR6981994	PRJNA428596	SAMN08913015	S	S				S	S		S	S		S	S
SRR6981992	PRJNA428596	SAMN08913017	S	S				S	S		S	S		S	S
SRR6981991	PRJNA428596	SAMN08913018	S	S				S	S		S	S		S	S
SRR6981990	PRJNA428596	SAMN08913019	S	S				R	S		S	S		S	S
SRR6981989	PRJNA428596	SAMN08913208	S	S				R	S		S	S		S	S
SRR6981988	PRJNA428596	SAMN08913209	S	S				S	S		S	S		S	S
SRR6981987	PRJNA428596	SAMN08913306	S	S				S	S		S	S		S	S
SRR6981986	PRJNA428596	SAMN08913200	S	S				S	S		S	S		S	S
SRR6981985	PRJNA428596	SAMN08913201	S	S				S	S		S	S		S	S
SRR6981984	PRJNA428596	SAMN08913202	S	S				S	S		S	S		S	S
SRR6981982	PRJNA428596	SAMN08913204	S	S				S	S		S	S		S	S
SRR6981980	PRJNA428596	SAMN08913206	S	S				R	S		S	S		S	S
SRR6981979	PRJNA428596	SAMN08913207	S	S				S	S		S	S		S	S
SRR6981976	PRJNA428596	SAMN08913252	S	S				S	S		S	S		S	S
SRR6981974	PRJNA428596	SAMN08913250	S	S				S	S		S	S		S	S
SRR6981973	PRJNA428596	SAMN08913251	S	S				S	S		S	S		S	R
SRR6981971	PRJNA428596	SAMN08912928	S	S				S	S		S	S		S	S
SRR6981970	PRJNA428596	SAMN08913254	S	S				S	S		S	S		S	S
SRR6981969	PRJNA428596	SAMN08913255	S	S				S	S		S	S		S	S
SRR6981967	PRJNA428596	SAMN08913106	S	S				S	S		S	S		S	S
SRR6981966	PRJNA428596	SAMN08913105	S	S				S	S		S	S		S	S
SRR6981965	PRJNA428596	SAMN08913104	S	S				R	S		S	S		S	R
SRR6981964	PRJNA428596	SAMN08913103	S	S				S	S		S	S		S	S
SRR6981963	PRJNA428596	SAMN08913102	S	S				S	S		S	S		S	S
SRR6981960	PRJNA428596	SAMN08913139	S	S				S	S		S	S		S	S
SRR6981959	PRJNA428596	SAMN08913138	S	S				S	S		S	S		S	S
SRR6981958	PRJNA428596	SAMN08913109	S	S				S	R		S	S		S	S
SRR6981957	PRJNA428596	SAMN08913108	S	S				S	S		S	S		S	S
SRR6981956	PRJNA428596	SAMN08912783	S	S				S	S		S	S		S	S
SRR6981955	PRJNA428596	SAMN08912782	S	S				S	S		S	S		S	S
SRR6981954	PRJNA428596	SAMN08912781	S	S				S	S		S	S		S	S
SRR6981953	PRJNA428596	SAMN08912780	S	S				S	S		S	S		S	S
SRR6981952	PRJNA428596	SAMN08912787	S	R				R	S		S	S		R	R
SRR6981951	PRJNA428596	SAMN08912786	S	S				S	S		S	S		S	S
SRR6981950	PRJNA428596	SAMN08912785	S	S				S	S		S	S		S	S
SRR6981949	PRJNA428596	SAMN08912784	S	S				S	S		S	S		S	S
SRR6981947	PRJNA428596	SAMN08912788	S	S				S	S		S	S		S	S
SRR6981946	PRJNA428596	SAMN08913069	S	S				S	S		S	S		S	S
SRR6981945	PRJNA428596	SAMN08913351	S	S				S	S		S	S		S	S
SRR6981944	PRJNA428596	SAMN08913068	S	S				S	S		S	S		S	S
SRR6981943	PRJNA428596	SAMN08913350	S	S				S	S		S	S		S	S
SRR6981942	PRJNA428596	SAMN08912878	S	S				S	S		S	S		S	S
SRR6981940	PRJNA428596	SAMN08913353	S	S				S	S		S	S		S	S
SRR6981937	PRJNA428596	SAMN08913354	S	S				S	S		S	S		S	S
SRR6981936	PRJNA428596	SAMN08913357	S	S				S	S		S	S		S	S
SRR6981935	PRJNA428596	SAMN08913356	S	S				S	S		S	S		S	S
SRR6981934	PRJNA428596	SAMN08912870	S	S				S	S		S	S		S	S
SRR6981933	PRJNA428596	SAMN08912871	S	S				S	S		S	S		S	S
SRR6981932	PRJNA428596	SAMN08912872	S	S				S	S		S	S		S	S
SRR6981931	PRJNA428596	SAMN08912873	S	S				S	S		S	S		S	S
SRR6981930	PRJNA428596	SAMN08912874	S	S				S	S		S	S		S	S
SRR6981929	PRJNA428596	SAMN08912875	S	S				S	S		S	S		S	S
SRR6981928	PRJNA428596	SAMN08912876	S	S				S	S		S	S		S	S
SRR6981927	PRJNA428596	SAMN08912877	S	S				S	S		S	S		S	S
SRR6981926	PRJNA428596	SAMN08913359	S	S				S	S			S		S	S
SRR6981924	PRJNA428596	SAMN08913300	S	S				S	S		S	S		S	S
SRR6981923	PRJNA428596	SAMN08913054	S	S				S	S		S	S		S	S
SRR6981921	PRJNA428596	SAMN08913056	S	S				R	S		S	S		S	S
SRR6981920	PRJNA428596	SAMN08913057	S	S				S	S		S	S		S	S
SRR6981919	PRJNA428596	SAMN08913050	S	S				S	S		S	S		R	S
SRR6981917	PRJNA428596	SAMN08913052	S	S				S	S		S	S		S	S
SRR6981916	PRJNA428596	SAMN08912978	S	S				S	S		S	S		S	S
SRR6981915	PRJNA428596	SAMN08912977	S	S				S	S		S	S		S	S
SRR6981914	PRJNA428596	SAMN08912976	S	S				S	S		S	S		S	S
SRR6981913	PRJNA428596	SAMN08912975	S	S				S	S		S	S		S	S
SRR6981911	PRJNA428596	SAMN08913058	S	S				S	S		S	S		S	S
SRR6981910	PRJNA428596	SAMN08913059	S	S				S	S		S	S		S	S
SRR6981909	PRJNA428596	SAMN08912971	S	S				S	S		S	S		S	S
SRR6981908	PRJNA428596	SAMN08912970	S	S				S	S		S	S		S	S
SRR6981907	PRJNA428596	SAMN08913216	S	S				S	S		S	S		S	S
SRR6981906	PRJNA428596	SAMN08913217	S	S				S	S		S	S		S	S
SRR6981905	PRJNA428596	SAMN08913214	S	S				S	S		S	S		S	S
SRR6981904	PRJNA428596	SAMN08913215	S	S				S	S		S	S		S	R
SRR6981903	PRJNA428596	SAMN08913212	S	S				S	S		S	S		S	S
SRR6981902	PRJNA428596	SAMN08913213	S	S				S	S		S	S		S	S
SRR6981901	PRJNA428596	SAMN08913210	S	S				S	S		S	S		S	S
SRR6964676	PRJNA428596	SAMN08892503		S				R	S		S	S			R
SRR6964675	PRJNA428596	SAMN08892502		S				S	S		S	S			S
SRR6964674	PRJNA428596	SAMN08892505		S				R	S		S	S			R
SRR6964673	PRJNA428596	SAMN08892504		S				S	S		S	S			S
SRR6964672	PRJNA428596	SAMN08892507		S				R	S		S	S		R	R
SRR6964671	PRJNA428596	SAMN08892506		S				S	S		S	S		S	S
SRR6964670	PRJNA428596	SAMN08892509		S				R	S		S	S		R	R
SRR6964669	PRJNA428596	SAMN08892508		S				S	S		S	S			S
SRR6964668	PRJNA428596	SAMN08892511		S				R	S	R	R	R			R
SRR6964667	PRJNA428596	SAMN08892510		S				S	S		S	S			S
SRR6964666	PRJNA428596	SAMN08892460		S				R	S		S	S			R
SRR6964665	PRJNA428596	SAMN08892461		S				S	S		S	S			R
SRR6964664	PRJNA428596	SAMN08892456		S				R	S		S	S			R
SRR6964663	PRJNA428596	SAMN08892457		S				R	S		S	S			R
SRR6964662	PRJNA428596	SAMN08892458		S				S	S	R	R	R			S
SRR6964661	PRJNA428596	SAMN08892459		S				S	S		S	S			S
SRR6964660	PRJNA428596	SAMN08892452		S				R	S		S	S			R
SRR6964659	PRJNA428596	SAMN08892453		S				S	S		S	S			S
SRR6964658	PRJNA428596	SAMN08892454		S				R	S		S	S			R
SRR6964657	PRJNA428596	SAMN08892455		S				S	S		S	S			S
SRR6964656	PRJNA428596	SAMN08892580		S				R	S		S	S			R
SRR6964655	PRJNA428596	SAMN08892581		S				S	S		S	S			R
SRR6964654	PRJNA428596	SAMN08892574		S				S	S	S	R	R			S
SRR6964653	PRJNA428596	SAMN08892575		S				R	S		S	S		S	R
SRR6964652	PRJNA428596	SAMN08892572		S				S	S		S	S			S
SRR6964651	PRJNA428596	SAMN08892573		S				S	S		S	S			R
SRR6964650	PRJNA428596	SAMN08892578		S				S	S	S	S	S			S
SRR6964649	PRJNA428596	SAMN08892579		S				R	S		S	S		R	R
SRR6964648	PRJNA428596	SAMN08892576		S				S	S	R	S	R			S
SRR6964647	PRJNA428596	SAMN08892577		S				S	S		S	S			S
SRR6964646	PRJNA428596	SAMN08892480		S				S	S	R	R	R			S
SRR6964645	PRJNA428596	SAMN08892478		S				S	S		S	S			S
SRR6964644	PRJNA428596	SAMN08892479		S				R	S		S	S			R
SRR6964643	PRJNA428596	SAMN08892411		S				S	S		S	S		S	S
SRR6964642	PRJNA428596	SAMN08892410		R				R	S		S	S			R
SRR6964641	PRJNA428596	SAMN08892403		S				S	S		S	S			S
SRR6964640	PRJNA428596	SAMN08892402		S				S	S		S	S			S
SRR6964639	PRJNA428596	SAMN08892405		S				S	S		S	S			S
SRR6964638	PRJNA428596	SAMN08892404		S				R	S		S	S		R	R
SRR6964637	PRJNA428596	SAMN08892407		S				S	S	R	R	R			S
SRR6964636	PRJNA428596	SAMN08892406		S				R	S		S	S			R
SRR6964635	PRJNA428596	SAMN08892409		S				S	S	S	S	R			S
SRR6964634	PRJNA428596	SAMN08892408		S				R	S		S	S			R
SRR6964633	PRJNA428596	SAMN08892481		S				R	S		R	R			R
SRR6964631	PRJNA428596	SAMN08892582		S				S	S		S	S			S
SRR6964630	PRJNA428596	SAMN08892585		R				R	R		S	S			R
SRR6964629	PRJNA428596	SAMN08892584		S				S	S		S	S			S
SRR6964628	PRJNA428596	SAMN08892587		S				S	S		S	S			S
SRR6964627	PRJNA428596	SAMN08892586		R				S	R	R	R	R			S
SRR6964626	PRJNA428596	SAMN08892588		S				R	S		S	S			R
SRR6964625	PRJNA428596	SAMN08892483		S				R	S		S	S			R
SRR6964624	PRJNA428596	SAMN08892482		S				S	S		S	S			S
SRR6964623	PRJNA428596	SAMN08892485		S				R	S	R	R	R			R
SRR6964622	PRJNA428596	SAMN08892484		S				S	S		S	S			S
SRR6964621	PRJNA428596	SAMN08892487		S				R	S		S	S		S	R
SRR6964620	PRJNA428596	SAMN08892486		S				S	S		S	S			S
SRR6964619	PRJNA428596	SAMN08892489		S				R	S		S	S			R
SRR6964618	PRJNA428596	SAMN08892488		S				S	S		S	S			S
SRR6964617	PRJNA428596	SAMN08892491		S				R	S						R
SRR6964616	PRJNA428596	SAMN08892490		S				S	S		S	S			S
SRR6964615	PRJNA428596	SAMN08892393		S				S	S	S	S	S			S
SRR6964614	PRJNA428596	SAMN08892392		S				R	S		S	S			R
SRR6964613	PRJNA428596	SAMN08892395		S				S	S		S	S			S
SRR6964612	PRJNA428596	SAMN08892394		S				R	S		S	S		S	R
SRR6964611	PRJNA428596	SAMN08892397		S				S	S						S
SRR6964609	PRJNA428596	SAMN08892399		S				R	S		S	S			R
SRR6964608	PRJNA428596	SAMN08892398		S				S	S		S	S			S
SRR6964607	PRJNA428596	SAMN08892474		S				S	S	R	R	R			S
SRR6964606	PRJNA428596	SAMN08892475		S				S	S		S	S		S	S
SRR6964605	PRJNA428596	SAMN08892472		S				S	S	R	R	R			S
SRR6964604	PRJNA428596	SAMN08892473		S				R	S	R	R	R		R	R
SRR6964603	PRJNA428596	SAMN08892520		S				R	S		S	S		R	R
SRR6964602	PRJNA428596	SAMN08892521		S				R	S		S	S			R
SRR6964601	PRJNA428596	SAMN08892476		S				S	S		S	S			S
SRR6964600	PRJNA428596	SAMN08892477		S				R	S	R	S	R			R
SRR6964599	PRJNA428596	SAMN08892516		S				R	S	R	R	R			R
SRR6964598	PRJNA428596	SAMN08892517		S				R	S		S	S		S	R
SRR6964597	PRJNA428596	SAMN08892518		S				S	S		S	S			S
SRR6964596	PRJNA428596	SAMN08892519		S				S	S		S	S			S
SRR6964595	PRJNA428596	SAMN08892512		S				S	S	S	S	R			S
SRR6964594	PRJNA428596	SAMN08892513		R				R	R	R	R	R		R	R
SRR6964593	PRJNA428596	SAMN08892514		S				S	S		S	S			S
SRR6964592	PRJNA428596	SAMN08892515		S				S	S	R	R	R			S
SRR6964591	PRJNA428596	SAMN08892540		S				R	S		S	S		S	R
SRR6964590	PRJNA428596	SAMN08892541		S				S	S		S	S			S
SRR6964589	PRJNA428596	SAMN08892538		S				R	S		S	S		R	R
SRR6964588	PRJNA428596	SAMN08892539		S				S	S		S	S		S	S
SRR6964587	PRJNA428596	SAMN08892536		S				R	S		S	S		R	R
SRR6964586	PRJNA428596	SAMN08892537		S				S	S		S	S		S	S
SRR6964585	PRJNA428596	SAMN08892534		S				S	S	R	R	R		S	S
SRR6964584	PRJNA428596	SAMN08892535		S				S	S	S	S	R		S	S
SRR6964583	PRJNA428596	SAMN08892532		S				S	S		S	S			S
SRR6964582	PRJNA428596	SAMN08892533		S				R	S		S	S			R
SRR6964581	PRJNA428596	SAMN08892429		S				S	S		S	S			S
SRR6964580	PRJNA428596	SAMN08892428		S				S	S		S	S			S
SRR6964579	PRJNA428596	SAMN08892427		S				S	S		S	S			S
SRR6964578	PRJNA428596	SAMN08892426		S				S	S		S	S			S
SRR6964577	PRJNA428596	SAMN08892425						S			S	S			S
SRR6964576	PRJNA428596	SAMN08892424		S				R	S		S	S		R	R
SRR6964575	PRJNA428596	SAMN08892423		S				S	S		S	S		S	S
SRR6964574	PRJNA428596	SAMN08892422		S				R	S		S	S			R
SRR6964573	PRJNA428596	SAMN08892431		R				S	S		S	S			S
SRR6964572	PRJNA428596	SAMN08892430		S				R	S		S	S			R
SRR6964571	PRJNA428596	SAMN08892531						R	S		S	S		R	R
SRR6964569	PRJNA428596	SAMN08892525		R				R	R	R	S	R		R	R
SRR6964568	PRJNA428596	SAMN08892524		S				S	S		S	S		S	S
SRR6964567	PRJNA428596	SAMN08892523		S				R	S					R	R
SRR6964566	PRJNA428596	SAMN08892522		S				S	S	R	R	R			S
SRR6964565	PRJNA428596	SAMN08892529		S				R	S					R	R
SRR6964564	PRJNA428596	SAMN08892528		S				S	S		S	S		R	S
SRR6964563	PRJNA428596	SAMN08892527		S				R	S		S	S		R	R
SRR6964562	PRJNA428596	SAMN08892526		S				S	S		S	S		S	S
SRR6964561	PRJNA428596	SAMN08892551		S				R	S		S	S			R
SRR6964560	PRJNA428596	SAMN08892550		S				R	S	R	R	R		S	R
SRR6964559	PRJNA428596	SAMN08892547		S				S	S		S	S		S	S
SRR6964558	PRJNA428596	SAMN08892546		S				R	S		S	S		R	R
SRR6964557	PRJNA428596	SAMN08892549		S				S	S		S	S		R	S
SRR6964556	PRJNA428596	SAMN08892548		S				R	S		S	S			R
SRR6964555	PRJNA428596	SAMN08892543		S				S	S		S	S		S	S
SRR6964554	PRJNA428596	SAMN08892542		S				R	S		S	S		S	R
SRR6964553	PRJNA428596	SAMN08892545		S				S	S		S	S		S	S
SRR6964552	PRJNA428596	SAMN08892544		S				R	S	R	R	R		R	R
SRR6964551	PRJNA428596	SAMN08892412		S				R	S		S	S		R	R
SRR6964550	PRJNA428596	SAMN08892413		S				S	S	S	S	S		S	S
SRR6964549	PRJNA428596	SAMN08892414		S				R	S		S	S			R
SRR6964548	PRJNA428596	SAMN08892415		S				S	S		S	S			S
SRR6964547	PRJNA428596	SAMN08892416		S				R	S		S	S		R	R
SRR6964546	PRJNA428596	SAMN08892417		S				R	S	R	S	R		R	R
SRR6964545	PRJNA428596	SAMN08892418		S				S	S		S	S			S
SRR6964544	PRJNA428596	SAMN08892419		S				R	S	R	R	R			R
SRR6964543	PRJNA428596	SAMN08892420		S				S	S		S	S			S
SRR6964542	PRJNA428596	SAMN08892421		S				R	S		S	S		S	R
SRR6964541	PRJNA428596	SAMN08892560		S				R	S		S	S		R	R
SRR6964540	PRJNA428596	SAMN08892561		S				S	S		S	S		S	S
SRR6964539	PRJNA428596	SAMN08892552		S				S	S		S	S			S
SRR6964538	PRJNA428596	SAMN08892553		S				R	S		S	S		S	S
SRR6964537	PRJNA428596	SAMN08892554		S				S	S	R	S	R		S	S
SRR6964536	PRJNA428596	SAMN08892555		S				R	S		R	R		R	R
SRR6964535	PRJNA428596	SAMN08892556		S				S	S		S	S		S	S
SRR6964534	PRJNA428596	SAMN08892557		S				R	S		S	S			R
SRR6964533	PRJNA428596	SAMN08892558		S				R	S		S	S		S	R
SRR6964532	PRJNA428596	SAMN08892559		S				R	S		S	S		S	S
SRR6964531	PRJNA428596	SAMN08892447		S				R	S		S	S			R
SRR6964530	PRJNA428596	SAMN08892446		S				S	S		S	S			S
SRR6964529	PRJNA428596	SAMN08892449		S				S	S		S	S			S
SRR6964528	PRJNA428596	SAMN08892448		S				R	S		S	S		R	R
SRR6964527	PRJNA428596	SAMN08892443		S				R	S		S	S			R
SRR6964526	PRJNA428596	SAMN08892442		S				S	S	S	S	R			S
SRR6964525	PRJNA428596	SAMN08892445		S				R	S	R	R	R			R
SRR6964524	PRJNA428596	SAMN08892444		S				S	S		S	S			S
SRR6964523	PRJNA428596	SAMN08892451		S				S	S		S	S			S
SRR6964522	PRJNA428596	SAMN08892450		S				R	S		S	S			R
SRR6964521	PRJNA428596	SAMN08892569		S				S	S		S	S			S
SRR6964520	PRJNA428596	SAMN08892568		S				S	S		S	S			R
SRR6964519	PRJNA428596	SAMN08892567		S				S	S		S	S			R
SRR6964518	PRJNA428596	SAMN08892566		S				S	S		S	S		S	R
SRR6964517	PRJNA428596	SAMN08892565		S				S	S		S	S			S
SRR6964516	PRJNA428596	SAMN08892564		S				S	S		S	S			R
SRR6964515	PRJNA428596	SAMN08892563		S				S	S		S	S		R	S
SRR6964514	PRJNA428596	SAMN08892562		S				R	S	S	S	R		S	R
SRR6964513	PRJNA428596	SAMN08892571		S				S	S		S	S			S
SRR6964512	PRJNA428596	SAMN08892570						R			S	S			R
SRR6964511	PRJNA428596	SAMN08892438		S				S	S		S	S			S
SRR6964510	PRJNA428596	SAMN08892439		S				R	S	R	R	R		R	R
SRR6964509	PRJNA428596	SAMN08892436		S				S	S		S	S			R
SRR6964508	PRJNA428596	SAMN08892437		S				R	S		S	S			S
SRR6964507	PRJNA428596	SAMN08892434		S				R	S		S	S		R	R
SRR6964506	PRJNA428596	SAMN08892435		S				S	S		S	S		S	R
SRR6964505	PRJNA428596	SAMN08892432		S				R	S	R	R	R		R	R
SRR6964504	PRJNA428596	SAMN08892433		S				S	S		S	S		S	S
SRR6964503	PRJNA428596	SAMN08892440		S				R	S		S	S			R
SRR6964502	PRJNA428596	SAMN08892441		S				R	S		S	S			R
SRR6964501	PRJNA428596	SAMN08892494		S				R	S	R	R	R		R	R
SRR6964500	PRJNA428596	SAMN08892495		S				S	S		S	S		S	S
SRR6964499	PRJNA428596	SAMN08892492		S				S	S		S	S			S
SRR6964498	PRJNA428596	SAMN08892493		S				S	S		S	S			S
SRR6964497	PRJNA428596	SAMN08892498		S				R	S		S	S		S	R
SRR6964496	PRJNA428596	SAMN08892499		S				S	S		S	S			S
SRR6964495	PRJNA428596	SAMN08892496		S				R	S		S	S		R	R
SRR6964494	PRJNA428596	SAMN08892497		S				S	S		S	S		S	S
SRR6964493	PRJNA428596	SAMN08892401		S				S	S		S	S			S
SRR6964492	PRJNA428596	SAMN08892400		S				R	S		S	S		R	R
SRR6964491	PRJNA428596	SAMN08892500		S				S	S		S	S			S
SRR6964490	PRJNA428596	SAMN08892501		S				R	S	S	S	R			R
SRR6964489	PRJNA428596	SAMN08892465		S				R	S		S	S			R
SRR6964488	PRJNA428596	SAMN08892464		S				S	S		S	S		S	S
SRR6964487	PRJNA428596	SAMN08892463		S				R	S	R	S	R			R
SRR6964486	PRJNA428596	SAMN08892462		S				S	S		S	S			S
SRR6964485	PRJNA428596	SAMN08892469		S				S	S		S	S			S
SRR6964484	PRJNA428596	SAMN08892468		S				R	S		S	S		S	R
SRR6964483	PRJNA428596	SAMN08892467		S				S	S		S	S			S
SRR6964482	PRJNA428596	SAMN08892466		S				R	S		S	S		S	R
SRR6964480	PRJNA428596	SAMN08892470		S				S	S		S	S			S
SRR6936776	PRJNA428596	SAMN08862832	S	S				S	S		S	S		S	S
SRR6936775	PRJNA428596	SAMN08862833	S	S				R	S		S	S		R	R
SRR6936773	PRJNA428596	SAMN08862831	S	S				S	S		S	S		S	S
SRR6936772	PRJNA428596	SAMN08862836	R	R				R	R	R	R	R		S	R
SRR6936771	PRJNA428596	SAMN08862837	S	S				R	S		S	S		S	S
SRR6936770	PRJNA428596	SAMN08862834	S	S				S	S		S	S		S	S
SRR6936769	PRJNA428596	SAMN08862835	S	S				R	S		S	S		S	S
SRR6936768	PRJNA428596	SAMN08862838	S	S				S	S		S	S		S	S
SRR6936767	PRJNA428596	SAMN08862839	S	S				R	S		S	S		R	R
SRR6936766	PRJNA428596	SAMN08862927	S	S				R	R	R	R	R		R	R
SRR6936765	PRJNA428596	SAMN08862926	S	S				R	S	S	S	S		R	R
SRR6936764	PRJNA428596	SAMN08862925	S	S				R	S	S	S	S		R	R
SRR6936763	PRJNA428596	SAMN08862924	S	S				R	S	S	S	S		R	R
SRR6936762	PRJNA428596	SAMN08862923	S	S				S	S	S	S	S		S	S
SRR6936761	PRJNA428596	SAMN08862922	R	R				R	R	R	R	R		R	R
SRR6936760	PRJNA428596	SAMN08862921	R	R				R	R	S	S	R		R	R
SRR6936759	PRJNA428596	SAMN08862920	S	S				R	S	R	R	R		R	R
SRR6936758	PRJNA428596	SAMN08862929	S	S				R	S		S	S		S	R
SRR6936757	PRJNA428596	SAMN08862928	S	S				R	S		S	S		S	S
SRR6936756	PRJNA428596	SAMN08862787	S	S				S	S		S	S		S	S
SRR6936755	PRJNA428596	SAMN08862786	R	R				R	R		S	S		S	R
SRR6936754	PRJNA428596	SAMN08862785	S	S				R	S		S	S		R	R
SRR6936753	PRJNA428596	SAMN08862784	R	R				R	R	R	R	R		R	R
SRR6936752	PRJNA428596	SAMN08862783	S	S				R	S		S	S		R	R
SRR6936751	PRJNA428596	SAMN08862782	R	R				R	R	R	R	R		R	R
SRR6936750	PRJNA428596	SAMN08862781	R	R				R	R	S	S	R		R	R
SRR6936749	PRJNA428596	SAMN08862780	S	S				R	S	S	S	S		R	R
SRR6936748	PRJNA428596	SAMN08862789	S	S				S	S		S	S		S	S
SRR6936747	PRJNA428596	SAMN08862788	S	S				R	S		S	S		R	R
SRR6936746	PRJNA428596	SAMN08862938	S	S				R	S	R	R	R		R	R
SRR6936745	PRJNA428596	SAMN08862939	R	S				R	R	R	R	R		R	R
SRR6936744	PRJNA428596	SAMN08862932	S	S				R	S		S	S		S	R
SRR6936743	PRJNA428596	SAMN08862933	S	S				S	S		S	S		S	S
SRR6936742	PRJNA428596	SAMN08862930	S	S				R	S		S	S		S	R
SRR6936741	PRJNA428596	SAMN08862931	S	S				R	S		S	S		S	S
SRR6936740	PRJNA428596	SAMN08862936	S	S				S	S		S	S		S	S
SRR6936739	PRJNA428596	SAMN08862937	S	S				S	S		S	S		S	S
SRR6936738	PRJNA428596	SAMN08862934	S	S				R	S	S	R	R		R	R
SRR6936737	PRJNA428596	SAMN08862935	S	S				R	S	S	S	R		R	R
SRR6936736	PRJNA428596	SAMN08862852	S					S	S		S	S		S	S
SRR6936735	PRJNA428596	SAMN08862853	S	S				S	S		S	S		S	S
SRR6936734	PRJNA428596	SAMN08862850	R	R				R	R		S	S		R	R
SRR6936733	PRJNA428596	SAMN08862851	S	S				S	S		S	S		S	S
SRR6936732	PRJNA428596	SAMN08862856	S	S				R	S		S	S		R	S
SRR6936731	PRJNA428596	SAMN08862857	S	S				R	S		S	S		R	R
SRR6936730	PRJNA428596	SAMN08862854	S	S				S	S		S	S		S	S
SRR6936729	PRJNA428596	SAMN08862855	R	R				R	R		S	S		R	R
SRR6936728	PRJNA428596	SAMN08862858	S	S				R	S		S	S		S	R
SRR6936727	PRJNA428596	SAMN08862859	S	S				S	S		S	S		S	S
SRR6936726	PRJNA428596	SAMN08862770	S	S				R	S	S	S	S		S	S
SRR6936725	PRJNA428596	SAMN08862771	S	S				R	S		S	S		R	R
SRR6936724	PRJNA428596	SAMN08862772	S	S				R	S	S	S	R		R	R
SRR6936723	PRJNA428596	SAMN08862773	S	S				S	S		S	S		S	S
SRR6936722	PRJNA428596	SAMN08862774	S	S				R	S		S	S		R	R
SRR6936721	PRJNA428596	SAMN08862775	S	S				R	S		S	S		S	S
SRR6936720	PRJNA428596	SAMN08862776	R	R				R	R		S	S		R	R
SRR6936719	PRJNA428596	SAMN08862777	S	S				S	S		S	S		S	R
SRR6936718	PRJNA428596	SAMN08862778	S	S				R	S	R	R	R		R	R
SRR6936717	PRJNA428596	SAMN08862779	S	S				R	S		S	S		S	R
SRR6936716	PRJNA428596	SAMN08862940	S	S				R	S		S	S		S	R
SRR6936715	PRJNA428596	SAMN08862861	S	S				S	S		S	S		S	S
SRR6936714	PRJNA428596	SAMN08862860	S					S	S		S	S		S	S
SRR6936713	PRJNA428596	SAMN08862863	R					S	R		S	S		S	S
SRR6936712	PRJNA428596	SAMN08862862	S	S				R	S		S	S		S	R
SRR6936711	PRJNA428596	SAMN08862865	R	R				R	R	R	R	R		R	R
SRR6936710	PRJNA428596	SAMN08862864	S	S				R	S		S	S		R	R
SRR6936709	PRJNA428596	SAMN08862867	S	S				R	R		S	S		R	R
SRR6936708	PRJNA428596	SAMN08862866	S	S				R	S		S	S		S	S
SRR6936707	PRJNA428596	SAMN08862869	S	S				S	S		S	S		S	S
SRR6936706	PRJNA428596	SAMN08862868	S	S				S	S		S	S		S	S
SRR6936705	PRJNA428596	SAMN08862805	S	S				R	S		S	S		R	R
SRR6936704	PRJNA428596	SAMN08862804	S	S				S	S		S	S		S	S
SRR6936703	PRJNA428596	SAMN08862807	S	S				S	S		S	S		S	S
SRR6936702	PRJNA428596	SAMN08862806	S	S				S	S		S	S		S	S
SRR6936701	PRJNA428596	SAMN08862801	S	S				S	S		S	S		S	S
SRR6936700	PRJNA428596	SAMN08862800	S	S				R	S		S	S		S	R
SRR6936699	PRJNA428596	SAMN08862803	S	S				R	S		S	S		S	R
SRR6936698	PRJNA428596	SAMN08862802	S	S				R	S		S	S		R	R
SRR6936697	PRJNA428596	SAMN08862809	S	S				R	S		S	S		S	R
SRR6936696	PRJNA428596	SAMN08862808	S	S				R	S		S	S		R	R
SRR6936695	PRJNA428596	SAMN08862878	S	S				S	S	S	S	S		S	S
SRR6936694	PRJNA428596	SAMN08862879	S	S				S	S		S	S		S	S
SRR6936693	PRJNA428596	SAMN08862874	S	S				R	S	R	R	R		S	R
SRR6936692	PRJNA428596	SAMN08862875	S	S				R	R	R	R	R		R	R
SRR6936691	PRJNA428596	SAMN08862876	R	R				R	R	S	S	S		R	R
SRR6936690	PRJNA428596	SAMN08862877	S	S				S	S	S	S	S		S	S
SRR6936689	PRJNA428596	SAMN08862870	S	S				S	S		S	S		S	S
SRR6936688	PRJNA428596	SAMN08862871	S	S				S	S		S	S		S	S
SRR6936687	PRJNA428596	SAMN08862872	S	S				S	S		S	S		S	S
SRR6936686	PRJNA428596	SAMN08862873	S	S				R	S	S	R	S		S	R
SRR6936685	PRJNA428596	SAMN08862751						R			S	S		S	S
SRR6936684	PRJNA428596	SAMN08862750	S	S				R	S	R	R	R		S	R
SRR6936683	PRJNA428596	SAMN08862753	R	R				R	R		S	S		R	R
SRR6936682	PRJNA428596	SAMN08862752	S	S				S	S		S	S		S	R
SRR6936681	PRJNA428596	SAMN08862755	S	S				R	S		S	S		R	R
SRR6936680	PRJNA428596	SAMN08862754	S	S				S	S		S	S		S	S
SRR6936679	PRJNA428596	SAMN08862757	S	S				S	S		S	S		S	S
SRR6936678	PRJNA428596	SAMN08862756	S	S				S	S		S	S		S	S
SRR6936677	PRJNA428596	SAMN08862759	S	S				S	S		S	S		S	S
SRR6936676	PRJNA428596	SAMN08862758	S	S				S	S		S	S		S	S
SRR6936675	PRJNA428596	SAMN08862796	S	S				S	S		S	S		R	S
SRR6936674	PRJNA428596	SAMN08862797						S			S	S		S	S
SRR6936673	PRJNA428596	SAMN08862794	R	R				R	R		S	S		R	R
SRR6936672	PRJNA428596	SAMN08862795	S	S				R	S		S	S		R	R
SRR6936671	PRJNA428596	SAMN08862792	S	S				R	S		S	S		S	R
SRR6936670	PRJNA428596	SAMN08862793	S	S				R	S		S	S		R	R
SRR6936669	PRJNA428596	SAMN08862790	S	S				R	S		S	S		S	S
SRR6936668	PRJNA428596	SAMN08862791	S	S				R	S		S	S		S	S
SRR6936667	PRJNA428596	SAMN08862798	S	S				R	S		S	S		R	R
SRR6936666	PRJNA428596	SAMN08862799	S	S				S	S		S	S		S	S
SRR6936665	PRJNA428596	SAMN08862889	R	R				R	R		S	S		R	R
SRR6936664	PRJNA428596	SAMN08862888						S			S	S		S	S
SRR6936663	PRJNA428596	SAMN08862883	S	S				R	S	R	R	R		R	R
SRR6936662	PRJNA428596	SAMN08862882	S	S				R	S		S	S		S	R
SRR6936661	PRJNA428596	SAMN08862881	S	S				S	S		S	S		S	S
SRR6936660	PRJNA428596	SAMN08862880	S	S				S	S		S	S		S	S
SRR6936659	PRJNA428596	SAMN08862887	S	S				R	R		S	S		R	R
SRR6936658	PRJNA428596	SAMN08862886	S	S				R	S		S	S		S	R
SRR6936657	PRJNA428596	SAMN08862885	S	S				R	S					R	R
SRR6936656	PRJNA428596	SAMN08862884	R	R				R	R	R	R	R		R	R
SRR6936655	PRJNA428596	SAMN08862823	R	R				R	R		S	S		R	R
SRR6936654	PRJNA428596	SAMN08862822	S	S				R	S		S	S		R	R
SRR6936653	PRJNA428596	SAMN08862821	R	R				R	R	S	R	R		R	R
SRR6936652	PRJNA428596	SAMN08862820	R	R				R	R	R	R	R		R	R
SRR6936651	PRJNA428596	SAMN08862827	S	S				S	S		S	S		S	S
SRR6936650	PRJNA428596	SAMN08862826	R	R				R	R		S	S		R	R
SRR6936649	PRJNA428596	SAMN08862825	S	S				R	S		S	S		S	S
SRR6936648	PRJNA428596	SAMN08862824	S	S				S	S	S	S	S		S	S
SRR6936647	PRJNA428596	SAMN08862829	S	S				R	S		S	S		R	R
SRR6936646	PRJNA428596	SAMN08862828	S	S				S	S		S	S		S	S
SRR6936645	PRJNA428596	SAMN08862898	S	S				S	S		S	S		S	S
SRR6936644	PRJNA428596	SAMN08862899	S	S				S	S		S	S		S	S
SRR6936643	PRJNA428596	SAMN08862896	S	S				R	S		S	S		R	R
SRR6936642	PRJNA428596	SAMN08862897	S	S				S	S		S	S		S	S
SRR6936641	PRJNA428596	SAMN08862894	S	S				S	S		S	S		S	S
SRR6936640	PRJNA428596	SAMN08862895	S	S				R	S	S	R	R		R	R
SRR6936639	PRJNA428596	SAMN08862892	S	S				S	S		S	S		S	S
SRR6936638	PRJNA428596	SAMN08862893	S	S				R	S		S	S		R	R
SRR6936637	PRJNA428596	SAMN08862890	S	S				R	S		S	S		R	R
SRR6936636	PRJNA428596	SAMN08862891	S	S				R	S	R	R	R		R	S
SRR6936635	PRJNA428596	SAMN08862818						R		R	R	R		R	R
SRR6936634	PRJNA428596	SAMN08862819	S	S				R	S		S	S		S	S
SRR6936633	PRJNA428596	SAMN08862814	S	S				S	S		S	S		S	S
SRR6936632	PRJNA428596	SAMN08862815	S	S				R	S		S	S		R	R
SRR6936631	PRJNA428596	SAMN08862816	S	S				R	S		S	S		S	R
SRR6936630	PRJNA428596	SAMN08862817	S					R	S		S	S		S	S
SRR6936629	PRJNA428596	SAMN08862810	R	R				R	R	R	R	R		R	R
SRR6936628	PRJNA428596	SAMN08862811	S	S				R	S		S	S		S	S
SRR6936627	PRJNA428596	SAMN08862812	S	S				R	S		S	S		S	S
SRR6936626	PRJNA428596	SAMN08862813	S	S				S	S		S	S		S	S
SRR6936625	PRJNA428596	SAMN08862909	S	S				R	S	S	S	S		R	R
SRR6936624	PRJNA428596	SAMN08862908						S			S	S		S	S
SRR6936623	PRJNA428596	SAMN08862905	S	S				R	S		S	S		S	S
SRR6936622	PRJNA428596	SAMN08862904	S	S				S	S		S	S		S	S
SRR6936621	PRJNA428596	SAMN08862907	S	S				R	S		S	S		R	R
SRR6936620	PRJNA428596	SAMN08862906	S	S				S	S		S	S		S	S
SRR6936619	PRJNA428596	SAMN08862901	S	S				S	S		S	S		S	S
SRR6936618	PRJNA428596	SAMN08862900	S	S				S	S		S	S		S	S
SRR6936617	PRJNA428596	SAMN08862903						S			S	S		S	S
SRR6936616	PRJNA428596	SAMN08862902	S	S				R	S		S	S		R	R
SRR6936615	PRJNA428596	SAMN08862769	S	S				R	S		S	S		R	R
SRR6936614	PRJNA428596	SAMN08862768	S	S				R	S		S	S		R	R
SRR6936613	PRJNA428596	SAMN08862761	S	S				S	S		S	S		S	S
SRR6936612	PRJNA428596	SAMN08862760	S	S				R	S		S	S		S	R
SRR6936611	PRJNA428596	SAMN08862763	S	S				S	S		S	S		S	S
SRR6936610	PRJNA428596	SAMN08862762	S	S				R	S		S	S		R	R
SRR6936609	PRJNA428596	SAMN08862765	S	S				S	S		S	S		S	S
SRR6936608	PRJNA428596	SAMN08862764	S	S				R	S		S	S		R	R
SRR6936607	PRJNA428596	SAMN08862767						S			S	S		S	S
SRR6936606	PRJNA428596	SAMN08862766	S	S				S	S		S	S		S	S
SRR6936605	PRJNA428596	SAMN08862841	S	S				R	S		S	S		S	R
SRR6936604	PRJNA428596	SAMN08862840						R		R	R	R		R	S
SRR6936603	PRJNA428596	SAMN08862843	S	S				R	S		S	S		R	R
SRR6936602	PRJNA428596	SAMN08862842	S	S				S	S		S	S		S	S
SRR6936601	PRJNA428596	SAMN08862845	S	S				R	S		S	S		S	S
SRR6936600	PRJNA428596	SAMN08862844	S	S				R	S		S	S		R	R
SRR6936599	PRJNA428596	SAMN08862847	S	S				S	S		S	S		S	S
SRR6936598	PRJNA428596	SAMN08862846						S			S	S		S	S
SRR6936597	PRJNA428596	SAMN08862849	S	S				S	S		S	S		S	S
SRR6936596	PRJNA428596	SAMN08862848	S	S				R	R	R	R	R		R	R
SRR6936595	PRJNA428596	SAMN08862918	S	S				S	S		S	S		S	S
SRR6936594	PRJNA428596	SAMN08862919	S	S				R	S		S	S		S	R
SRR6936593	PRJNA428596	SAMN08862910	S	S				R	S	S	S	S		S	R
SRR6936592	PRJNA428596	SAMN08862911	R	R				R	R	S	S	S		R	R
SRR6936591	PRJNA428596	SAMN08862912	S	S				S	S		S	S		S	S
SRR6936590	PRJNA428596	SAMN08862913	S	S				R	S	S	S	S		R	R
SRR6936589	PRJNA428596	SAMN08862914	S	S				R	S	S	S	S		R	R
SRR6936588	PRJNA428596	SAMN08862915	S	S				R	S	S	S	S		R	R
SRR6936587	PRJNA428596	SAMN08862916	S	S				R	R	R	R	R		R	R
SRR6936586	PRJNA428596	SAMN08862917	S	S				S	S		S	S		S	S
SRR6896608	PRJNA428596	SAMN08795067	S	S				S	S		S	S		S	S
SRR6896607	PRJNA428596	SAMN08795066	S	S				S	S		S	S		S	S
SRR6896606	PRJNA428596	SAMN08795065	S	S				S	S		S	S		S	S
SRR6896605	PRJNA428596	SAMN08795064	S	S				S	S		S	S		S	S
SRR6896604	PRJNA428596	SAMN08795063	S	S				S	S		S	S		S	S
SRR6896603	PRJNA428596	SAMN08795062	S	S				S	S		S	S		S	S
SRR6896602	PRJNA428596	SAMN08795061	S	S				S	S		S	S		S	S
SRR6896601	PRJNA428596	SAMN08795060	S	S				S	S		S	S		S	S
SRR6896600	PRJNA428596	SAMN08795069	S	S				S	S		S	S		S	S
SRR6896598	PRJNA428596	SAMN08794947	S	S				S	S		S	S		S	S
SRR6896597	PRJNA428596	SAMN08794946	S	S				S	S		S	S		S	S
SRR6896596	PRJNA428596	SAMN08794945	S	S				S	S		S	S		S	R
SRR6896595	PRJNA428596	SAMN08794944	S	S				S	S		S	S		S	S
SRR6896594	PRJNA428596	SAMN08794943	S	S				S	S		S	S		S	S
SRR6896593	PRJNA428596	SAMN08794942	S	S				S	S		S	S		S	S
SRR6896592	PRJNA428596	SAMN08794941	S	S				S	S		S	S		S	S
SRR6896591	PRJNA428596	SAMN08794940	S	S				S	S		S	S		S	S
SRR6896590	PRJNA428596	SAMN08794949	S	S				S	S		S	S		S	S
SRR6896589	PRJNA428596	SAMN08794948	S	S				S	S		S	S		S	S
SRR6896588	PRJNA428596	SAMN08795243	S	S				S	S		S	S		S	S
SRR6896587	PRJNA428596	SAMN08795041	S	S				S	S		S	S		S	S
SRR6896586	PRJNA428596	SAMN08795241	S	S				S	S		S	S		S	S
SRR6896585	PRJNA428596	SAMN08795240	S	S				S	S		S	S		S	S
SRR6896584	PRJNA428596	SAMN08795247	S	S				S	S		S	S		S	S
SRR6896583	PRJNA428596	SAMN08795246	S	S				S	S		S	S		S	S
SRR6896582	PRJNA428596	SAMN08795245	S	S				R	S		R	R		R	R
SRR6896581	PRJNA428596	SAMN08795244	S	S				S	S		S	S		S	S
SRR6896580	PRJNA428596	SAMN08795249	S	S				S	S		S	S		S	S
SRR6896579	PRJNA428596	SAMN08795248	S	S				S	S		S	S		S	S
SRR6896578	PRJNA428596	SAMN08795200	S	S				S	S		S	S		S	S
SRR6896577	PRJNA428596	SAMN08795201	S	S				S	S		S	S		S	S
SRR6896575	PRJNA428596	SAMN08795115	S	S				S	S		S	S		S	S
SRR6896574	PRJNA428596	SAMN08795116	S	S				S	S		S	S		S	S
SRR6896573	PRJNA428596	SAMN08795117	S	S				R	S		S	S		R	R
SRR6896572	PRJNA428596	SAMN08795110	S	S				S	S		S	S		S	S
SRR6896571	PRJNA428596	SAMN08795111	S	R				R	S		S	S		S	S
SRR6896570	PRJNA428596	SAMN08795112	S	S				S	S		S	S		S	S
SRR6896568	PRJNA428596	SAMN08795137	S	S				S	S		S	S		S	S
SRR6896567	PRJNA428596	SAMN08795136	S	S				S	S		S	S		S	S
SRR6896566	PRJNA428596	SAMN08795135	S	S				S	S		S	S		S	S
SRR6896564	PRJNA428596	SAMN08795118	S	S				S	S		S	S		S	S
SRR6896563	PRJNA428596	SAMN08795119	S	S				S	S		S	S		S	S
SRR6896562	PRJNA428596	SAMN08795131	S	S				S	S		S	S		S	S
SRR6896561	PRJNA428596	SAMN08795130	S	S				S	S		S	S		S	S
SRR6896560	PRJNA428596	SAMN08795276	S	S				S	S		S	S		S	S
SRR6896559	PRJNA428596	SAMN08795277	S	S				S	S		S	S		S	S
SRR6896558	PRJNA428596	SAMN08795274	S	S				S	S		S	S		S	S
SRR6896557	PRJNA428596	SAMN08795275	S	S				R	S		S	S		S	S
SRR6896556	PRJNA428596	SAMN08795272	S	S				S	S		S	S		S	S
SRR6896555	PRJNA428596	SAMN08795273	S	S				S	S		S	S		S	S
SRR6896554	PRJNA428596	SAMN08795270	S	S				S	S		S	S		S	S
SRR6896553	PRJNA428596	SAMN08795271	S	S				S	S		S	S		S	S
SRR6896552	PRJNA428596	SAMN08795278	S	S				R	S		S	S		S	S
SRR6896550	PRJNA428596	SAMN08795340	S	S				S	S		S	S		S	S
SRR6896549	PRJNA428596	SAMN08795341	S	S				S	S		S	S		S	S
SRR6896548	PRJNA428596	SAMN08795342	S	S				S	S		S	S		S	S
SRR6896547	PRJNA428596	SAMN08795343	S	S				S	S		S	S			S
SRR6896546	PRJNA428596	SAMN08795344	S	S				S	S		S	S		S	S
SRR6896544	PRJNA428596	SAMN08795346	S	S				S	S		S	S		S	S
SRR6896543	PRJNA428596	SAMN08795347	S	S				R	S		S	S		R	S
SRR6896542	PRJNA428596	SAMN08795348	S	S				S	S		S	S		S	S
SRR6896541	PRJNA428596	SAMN08795349	S	S				R	S		S	S		S	S
SRR6896540	PRJNA428596	SAMN08795029	S	S				S	S		S	S		S	S
SRR6896538	PRJNA428596	SAMN08795023	S	S				S	S		S	S		S	S
SRR6896537	PRJNA428596	SAMN08795022	S	S				S	S		S	S		S	S
SRR6896536	PRJNA428596	SAMN08795021	S	S				S	S		S	S		S	S
SRR6896533	PRJNA428596	SAMN08795026	S	S				S	S		S	S		S	S
SRR6896531	PRJNA428596	SAMN08795024	S	S				S	S		S	S		S	S
SRR6896530	PRJNA428596	SAMN08795040	S	S				R	S		S	S		S	S
SRR6896529	PRJNA428596	SAMN08795001	S	S				S	S		S	S		S	S
SRR6896528	PRJNA428596	SAMN08795000	S	S				S	S		S	S		S	S
SRR6896527	PRJNA428596	SAMN08795003	S	S				S	S		S	S		S	S
SRR6896526	PRJNA428596	SAMN08795002	S	S				S	S		S	S		S	S
SRR6896525	PRJNA428596	SAMN08795005	S	S				R	S	S	S	R		S	R
SRR6896524	PRJNA428596	SAMN08795004	S	S				S	S		S	S		S	S
SRR6896523	PRJNA428596	SAMN08795007	S	S				R	S	R	R	R		R	R
SRR6896522	PRJNA428596	SAMN08795006	S	S				S	S		S	S		S	S
SRR6896521	PRJNA428596	SAMN08795009	S	S				S	S		S	S		S	S
SRR6896520	PRJNA428596	SAMN08795008	S	S				S	S		S	S		S	S
SRR6896519	PRJNA428596	SAMN08795139	S	S				S	S		S	S		S	S
SRR6896518	PRJNA428596	SAMN08795098	S	S				S	S		S	S		S	S
SRR6896517	PRJNA428596	SAMN08795099	S	S				S	S		S	S		S	S
SRR6896516	PRJNA428596	SAMN08795096	S	S				S	S		S	S		S	S
SRR6896515	PRJNA428596	SAMN08795097	S	S				R	S		S	S		R	R
SRR6896514	PRJNA428596	SAMN08795094	S	S				S	S		S	S		S	S
SRR6896513	PRJNA428596	SAMN08795138						S						S	S
SRR6896512	PRJNA428596	SAMN08795092	S	S				S	S		S	S		S	S
SRR6896511	PRJNA428596	SAMN08795093	S	S				S	S		S	S		S	S
SRR6896510	PRJNA428596	SAMN08795090	S	S				S	S		S	S		S	S
SRR6896509	PRJNA428596	SAMN08795091	S	S				S	S		S	S		S	S
SRR6896508	PRJNA428596	SAMN08794998	S	S				R	S		S	S		S	R
SRR6896507	PRJNA428596	SAMN08794999	S	S				R	S		S	S		S	S
SRR6896506	PRJNA428596	SAMN08794994	S	S				R	S		S	S		S	S
SRR6896505	PRJNA428596	SAMN08794995	S	S				S	S		S	S		S	S
SRR6896503	PRJNA428596	SAMN08794997	S	S				S	S		S	S		S	S
SRR6896502	PRJNA428596	SAMN08794990	S	S				S	S		S	S		S	S
SRR6896501	PRJNA428596	SAMN08794991	S	S				R	S		S	S		S	S
SRR6896500	PRJNA428596	SAMN08794992	S	S				S	S		S	S		S	S
SRR6896499	PRJNA428596	SAMN08794993	S	S				S	S		S	S		S	S
SRR6896498	PRJNA428596	SAMN08795133	S	S				S	S		S	S		S	S
SRR6896497	PRJNA428596	SAMN08795132						S						S	S
SRR6896496	PRJNA428596	SAMN08794920	S	S				S	S		S	S		S	S
SRR6896495	PRJNA428596	SAMN08794921	S	S				S	S		S	S		S	S
SRR6896494	PRJNA428596	SAMN08794922	S	S				S	S		S	S		S	S
SRR6896493	PRJNA428596	SAMN08794923	S	S				S	S		S	S		S	S
SRR6896492	PRJNA428596	SAMN08794924	S	S				R	S		S	S		S	S
SRR6896491	PRJNA428596	SAMN08794925	S	S				S	S		S	S		S	S
SRR6896490	PRJNA428596	SAMN08794926						S						S	S
SRR6896489	PRJNA428596	SAMN08794927						S						S	S
SRR6896488	PRJNA428596	SAMN08794928	S	S				S	S		S	S		S	S
SRR6896487	PRJNA428596	SAMN08794929	S	S				S	S		S	S		S	S
SRR6896484	PRJNA428596	SAMN08795238	S	S				S	S		S	S		S	S
SRR6896483	PRJNA428596	SAMN08795239	S	S				S	S		S	S		S	S
SRR6896482	PRJNA428596	SAMN08795177	S	S				S	S		S	S		S	S
SRR6896481	PRJNA428596	SAMN08795176	S	S				S	S		S	S		S	S
SRR6896479	PRJNA428596	SAMN08795174						R						S	S
SRR6896478	PRJNA428596	SAMN08795232	S	S				S	S		S	S		S	S
SRR6896477	PRJNA428596	SAMN08795233	S	S				S	S		S	S		S	S
SRR6896476	PRJNA428596	SAMN08795230	S	S				S	S		S	S		S	S
SRR6896475	PRJNA428596	SAMN08795231	S	S				S	S		S	S		S	S
SRR6896474	PRJNA428596	SAMN08795236	S	S				S	S		S	S		S	S
SRR6896473	PRJNA428596	SAMN08795237	S	S				S	S		S	S		S	S
SRR6896472	PRJNA428596	SAMN08795234	S	S				S	S		S	S		S	R
SRR6896471	PRJNA428596	SAMN08795235	S	S				S	S		S	S		S	S
SRR6896470	PRJNA428596	SAMN08795380	S	S				S	S		S	S		S	S
SRR6896469	PRJNA428596	SAMN08795381	S	S				S	S		S	S		S	S
SRR6896468	PRJNA428596	SAMN08795382	S	S				R	S		S	S		R	S
SRR6896467	PRJNA428596	SAMN08795383	S	S				S	S		S	S		S	S
SRR6896466	PRJNA428596	SAMN08795289	S	S				S	S		S	S		S	S
SRR6896465	PRJNA428596	SAMN08795288	S	S				S	S		S	S		S	S
SRR6896464	PRJNA428596	SAMN08795168	R	R				R	S		R	R		R	S
SRR6896463	PRJNA428596	SAMN08795169													S
SRR6896462	PRJNA428596	SAMN08795146	S	S				S	S		S	S		R	S
SRR6896461	PRJNA428596	SAMN08795147	S	S				S	S			S			S
SRR6896460	PRJNA428596	SAMN08795144	S	S				S	S		S	S		S	S
SRR6896459	PRJNA428596	SAMN08795145	S	S				S	S		S	S		S	S
SRR6896458	PRJNA428596	SAMN08795142	S	S				S	S		S	S		S	S
SRR6896457	PRJNA428596	SAMN08795143	S	S				S	S		S	S		S	S
SRR6896456	PRJNA428596	SAMN08795140	S	S				S	S		S	S		S	S
SRR6896455	PRJNA428596	SAMN08795141	S	S				S	S		S	S		S	S
SRR6896454	PRJNA428596	SAMN08795148	S	S				S	S		S	S		S	S
SRR6896453	PRJNA428596	SAMN08795149	S	S				R	S		S	S		S	S
SRR6896452	PRJNA428596	SAMN08795301	S	S				S	S		S	S		S	S
SRR6896451	PRJNA428596	SAMN08795300	S	S				S	S		S	S		S	S
SRR6896450	PRJNA428596	SAMN08795303	S	S				S	S		S	S		S	S
SRR6896449	PRJNA428596	SAMN08795302	S	S				R	S		S	S		S	R
SRR6896447	PRJNA428596	SAMN08795304	S	S				S	S		S	S		S	S
SRR6896445	PRJNA428596	SAMN08795306	S	S				S	S		S	S		S	S
SRR6896443	PRJNA428596	SAMN08795309	S	S				S	S		S	S		S	S
SRR6896442	PRJNA428596	SAMN08795308	S	S				S	S		S	S		S	S
SRR6896441	PRJNA428596	SAMN08794965	S	S				S	S		S	S		S	S
SRR6896440	PRJNA428596	SAMN08794964	S	S				R	S		S	S		R	S
SRR6896439	PRJNA428596	SAMN08794967	S	S				S	S		S	S		S	S
SRR6896438	PRJNA428596	SAMN08794966	S	S				S	S		S	S		S	S
SRR6896437	PRJNA428596	SAMN08794961	S	S				S	S		S	S		S	S
SRR6896436	PRJNA428596	SAMN08794960	S	S				S	S		S	S		S	S
SRR6896435	PRJNA428596	SAMN08794963	S	S				S	S		S	S		S	S
SRR6896434	PRJNA428596	SAMN08794962	S	S				S	S		S	S		S	S
SRR6896433	PRJNA428596	SAMN08794969	S	S				S	S		S	S		S	S
SRR6896432	PRJNA428596	SAMN08794968	S	S				R	S		S	S		R	S
SRR6896431	PRJNA428596	SAMN08795052	S	S				S	S		S	S		S	S
SRR6896430	PRJNA428596	SAMN08795053	S	S				S	S		S	S		S	S
SRR6896429	PRJNA428596	SAMN08795050	S	S				S	S		S	S		S	S
SRR6896428	PRJNA428596	SAMN08795051	S	S				S	S		S	S		S	S
SRR6896427	PRJNA428596	SAMN08795056	S	S				R	S		S	S		S	S
SRR6896426	PRJNA428596	SAMN08795057	S	S				S	S		S	S		S	S
SRR6896425	PRJNA428596	SAMN08795054						S						S	S
SRR6896424	PRJNA428596	SAMN08795055	S	S				S	S		S	S		S	S
SRR6896423	PRJNA428596	SAMN08795058	S	S				S	S		S	S		S	S
SRR6896422	PRJNA428596	SAMN08795059	S	S				S	S		S	S		S	S
SRR6896421	PRJNA428596	SAMN08794950	S	S				S	S		S	S		S	S
SRR6896420	PRJNA428596	SAMN08794951	S	S				S	S		S	S		S	S
SRR6896419	PRJNA428596	SAMN08794952	S	S				S	S		S	S		S	S
SRR6896418	PRJNA428596	SAMN08794953	S	S				S	R		S	S		S	S
SRR6896417	PRJNA428596	SAMN08794954	S	S				S	S		S	S		S	S
SRR6896416	PRJNA428596	SAMN08794955	S	S				S	S		S	S		S	S
SRR6896415	PRJNA428596	SAMN08794956	S	S				S	S		S	S		S	S
SRR6896414	PRJNA428596	SAMN08794957	S	S				S	S		S	S		S	S
SRR6896413	PRJNA428596	SAMN08794958	S	S				S	S		S	S		S	S
SRR6896412	PRJNA428596	SAMN08794959	S	S				S	S		S	S		S	S
SRR6896411	PRJNA428596	SAMN08795368	S	S				R	S		S	S		R	R
SRR6896410	PRJNA428596	SAMN08795103	S	S				S	S		S	S		S	S
SRR6896409	PRJNA428596	SAMN08795102	S	S				S	S		S	S		S	S
SRR6896408	PRJNA428596	SAMN08795101	S	S				S	S		S	S		S	S
SRR6896407	PRJNA428596	SAMN08795189	S	S				S	S			S		S	S
SRR6896406	PRJNA428596	SAMN08795107	S	S				S	S		S	S		S	S
SRR6896405	PRJNA428596	SAMN08795106	S	S				S	S		S	S		S	S
SRR6896404	PRJNA428596	SAMN08795105	S	S				S	S		S	S		S	S
SRR6896403	PRJNA428596	SAMN08795104						S						S	S
SRR6896401	PRJNA428596	SAMN08795183	S	S				S	S			S		S	S
SRR6896400	PRJNA428596	SAMN08795180	S	S				S	S			S		S	S
SRR6896399	PRJNA428596	SAMN08795181						S						S	S
SRR6896398	PRJNA428596	SAMN08795186	S	S				S	S		S	S		S	S
SRR6896397	PRJNA428596	SAMN08795187	S	S				S	S			S		S	S
SRR6896396	PRJNA428596	SAMN08795184						S						S	S
SRR6896395	PRJNA428596	SAMN08795185						S						S	S
SRR6896394	PRJNA428596	SAMN08795265	S	S				S	S		S	S		S	S
SRR6896393	PRJNA428596	SAMN08795264	S	S				S	S		S	S		S	S
SRR6896392	PRJNA428596	SAMN08795267	S	S				S	S		S	S		S	S
SRR6896391	PRJNA428596	SAMN08795266	S	S				S	S		S	S		S	S
SRR6896390	PRJNA428596	SAMN08795261	S	S				S	S		S	S		S	S
SRR6896389	PRJNA428596	SAMN08795260	S	S				S	S		S	S		S	S
SRR6896388	PRJNA428596	SAMN08795263	S	S				S	S		S	S		S	S
SRR6896387	PRJNA428596	SAMN08795262	S	S				S	S		S	S		S	S
SRR6896386	PRJNA428596	SAMN08795357	S	S				S	S		S	S		S	S
SRR6896384	PRJNA428596	SAMN08795355	S	S				S	S		S	S		S	S
SRR6896382	PRJNA428596	SAMN08795269	S	S				S	S		S	S		S	S
SRR6896381	PRJNA428596	SAMN08795268	S	S				S	S		S	S		S	S
SRR6896380	PRJNA428596	SAMN08795351	S	S				S	S		S	S		S	S
SRR6896378	PRJNA428596	SAMN08795012	S	S				S	S		S	S		S	S
SRR6896377	PRJNA428596	SAMN08795013	S	S				S	S		S	S		S	S
SRR6896376	PRJNA428596	SAMN08795010	S	S				S	S		S	S		S	R
SRR6896375	PRJNA428596	SAMN08795011	S	S				S	S		S	S		S	S
SRR6896374	PRJNA428596	SAMN08795016						S						S	S
SRR6896373	PRJNA428596	SAMN08795017						S						S	S
SRR6896372	PRJNA428596	SAMN08795014						S						S	S
SRR6896371	PRJNA428596	SAMN08795015	S	S				S	S		S	S		S	S
SRR6896370	PRJNA428596	SAMN08795018	S	S				S	S		S	S		S	S
SRR6896369	PRJNA428596	SAMN08795019	S	S				S	S		S	S			S
SRR6896368	PRJNA428596	SAMN08795089	S	S				S	S		S	S		S	S
SRR6896367	PRJNA428596	SAMN08795088	S	S				S	S		S	S		S	S
SRR6896366	PRJNA428596	SAMN08795085	S	S				S	S		S	S		S	S
SRR6896365	PRJNA428596	SAMN08795084	S	S				S	S		S	S		S	S
SRR6896364	PRJNA428596	SAMN08795087	S	S					S		S	S		S	S
SRR6896363	PRJNA428596	SAMN08795086	S	S				S	S		S	S		S	S
SRR6896362	PRJNA428596	SAMN08795081	S	S				S	S		S	S		S	S
SRR6896361	PRJNA428596	SAMN08795080	S	S				R	S		S	S		S	S
SRR6896360	PRJNA428596	SAMN08795083	S	S				S	S		S	S		S	S
SRR6896359	PRJNA428596	SAMN08795082	S	S				S	S		S	S		S	S
SRR6896358	PRJNA428596	SAMN08795229	S	S				S	S		S	S		S	S
SRR6896357	PRJNA428596	SAMN08795228	S	S				R	S		S	S		S	S
SRR6896356	PRJNA428596	SAMN08795221	S	S				S	S		S	S		S	S
SRR6896354	PRJNA428596	SAMN08795223	S	S				S	S		S	S		S	S
SRR6896352	PRJNA428596	SAMN08795225	S	S				S	S		S	S		S	S
SRR6896351	PRJNA428596	SAMN08795224	S	S				S	S		S	S		S	R
SRR6896350	PRJNA428596	SAMN08795227	S	S				S	S		S	S		S	S
SRR6896349	PRJNA428596	SAMN08795226	S	S				S	S		S	S		S	S
SRR6896347	PRJNA428596	SAMN08795154	S	S				R	S		S	S		S	S
SRR6896346	PRJNA428596	SAMN08795157	S	S				R	S		S	S		S	S
SRR6896345	PRJNA428596	SAMN08795156	S	S				S	S		S	S		S	S
SRR6896344	PRJNA428596	SAMN08795151	S	S				S	S		S	S		S	S
SRR6896343	PRJNA428596	SAMN08795150	S	S				R	S		S	S		R	R
SRR6896342	PRJNA428596	SAMN08795153	S	S				S	R		S	S		S	S
SRR6896341	PRJNA428596	SAMN08795152	S	S				S	S		S	S		S	S
SRR6896338	PRJNA428596	SAMN08795326	S	S				R	S		S	S		S	S
SRR6896337	PRJNA428596	SAMN08795327	S	S				S	S		S	S		S	S
SRR6896335	PRJNA428596	SAMN08795325	S	S				S	S		S	S		S	S
SRR6896334	PRJNA428596	SAMN08795322	S	S				S	S		S	S		S	S
SRR6896333	PRJNA428596	SAMN08795323	S	S				S	S		S	S		S	S
SRR6896331	PRJNA428596	SAMN08795321	S	S				S	S		S	S		S	S
SRR6896330	PRJNA428596	SAMN08795328	S	S				S	S		S	S		S	S
SRR6896329	PRJNA428596	SAMN08795329	S	S				S	S		S	S		S	S
SRR6896328	PRJNA428596	SAMN08794976	S	S				S	S		S	S		S	S
SRR6896327	PRJNA428596	SAMN08794977	S	S				S	S		S	S		S	S
SRR6896326	PRJNA428596	SAMN08794974	S	S				S	S		S	S		R	S
SRR6896325	PRJNA428596	SAMN08794975	S	S				S	R		S	S		S	S
SRR6896324	PRJNA428596	SAMN08794972	S	S				S	S		S	S		S	S
SRR6896323	PRJNA428596	SAMN08794973	S	S				S	S		S	S		S	S
SRR6896322	PRJNA428596	SAMN08794970	S	S				S	S		S	S		S	S
SRR6896321	PRJNA428596	SAMN08794971	S	S				S	S		S	S		S	S
SRR6896320	PRJNA428596	SAMN08794978	S	S				S	S		S	S		S	S
SRR6896319	PRJNA428596	SAMN08794979	S	S				S	S		S	S		S	S
SRR6896318	PRJNA428596	SAMN08795208	S	S				S	S		S	S		S	S
SRR6896317	PRJNA428596	SAMN08795209	S	S				S	S		S	S		S	S
SRR6896316	PRJNA428596	SAMN08795043	S	S				S	S		S	S		S	S
SRR6896315	PRJNA428596	SAMN08795042	S	S				S	S		S	S		S	S
SRR6896314	PRJNA428596	SAMN08795045	S	S				S	S		S	S		S	S
SRR6896313	PRJNA428596	SAMN08795044	S	S				S	S		S	S		S	S
SRR6896312	PRJNA428596	SAMN08795047	S	S				S	S		S	S		S	S
SRR6896311	PRJNA428596	SAMN08795046	S	S				R	S		S	S		R	R
SRR6896310	PRJNA428596	SAMN08795049	S	S				S	S		S	S		S	S
SRR6896309	PRJNA428596	SAMN08795048	S	S				S	S		S	S		S	S
SRR6896308	PRJNA428596	SAMN08795202	S	S				S	S		S	S		S	S
SRR6896307	PRJNA428596	SAMN08795203	S	S				S	S		S	S		S	S
SRR6896306	PRJNA428596	SAMN08795204	S	S				S	S		S	S		S	S
SRR6896304	PRJNA428596	SAMN08795206	S	S				S	S		S	S		S	S
SRR6896303	PRJNA428596	SAMN08795207	S	S				S	S		S	S		S	S
SRR6896302	PRJNA428596	SAMN08795369	S	S				S	S		S	S		S	S
SRR6896301	PRJNA428596	SAMN08795362	S	S				S	S		S	S		S	S
SRR6896300	PRJNA428596	SAMN08795363	S	S				S	S		S	S		S	S
SRR6896299	PRJNA428596	SAMN08795199	S	S				S	S		S			S	S
SRR6896296	PRJNA428596	SAMN08795191	S	S				S	S		S	S		S	S
SRR6896295	PRJNA428596	SAMN08795190	S	S				S	S		S	S		S	S
SRR6896294	PRJNA428596	SAMN08795193	S	S				S	S		S	S		S	S
SRR6896292	PRJNA428596	SAMN08795195	S	S				S	S		S	S		S	S
SRR6896291	PRJNA428596	SAMN08795194	S	S				S	S		S	S		S	S
SRR6896290	PRJNA428596	SAMN08795197	S	S				S	S		S	S		S	S
SRR6896289	PRJNA428596	SAMN08795196	S	S				R	S		S	S		S	S
SRR6896288	PRJNA428596	SAMN08795290	S	S				S	S		S	S		S	S
SRR6896287	PRJNA428596	SAMN08795291	S	S				S	S		S	S		S	S
SRR6896285	PRJNA428596	SAMN08795293	S	S				S	S		S	S		S	S
SRR6896284	PRJNA428596	SAMN08795294	S	S				S	S	S	S	S		S	S
SRR6896283	PRJNA428596	SAMN08795295	S	S				S	S		S	S		S	R
SRR6896282	PRJNA428596	SAMN08795296	S	S				S	S		S	S		S	S
SRR6896281	PRJNA428596	SAMN08795297	S	S				S	S		S	S		S	S
SRR6896280	PRJNA428596	SAMN08795298	S	S				S	S		S	S		S	S
SRR6896279	PRJNA428596	SAMN08795299	S	S				S	S		S	S		S	S
SRR6896278	PRJNA428596	SAMN08795360	S	S				S	S		S	S		S	S
SRR6896277	PRJNA428596	SAMN08795361	S	S				S	S		S	S		S	S
SRR6896276	PRJNA428596	SAMN08795366	S	S				R	S		S	S		S	S
SRR6896275	PRJNA428596	SAMN08795367	S	S				S	S		S	S		S	S
SRR6896274	PRJNA428596	SAMN08795364	S	S				S	S		S	S		S	S
SRR6896273	PRJNA428596	SAMN08795365	S	S				S	S		S	S		R	S
SRR6896272	PRJNA428596	SAMN08795178	S	S				S	S		S	S		S	S
SRR6896271	PRJNA428596	SAMN08795078	S	S				S	S		S	S		S	S
SRR6896270	PRJNA428596	SAMN08795079	S	S				S	S		S	S		S	S
SRR6896269	PRJNA428596	SAMN08795070	S	S				S	S	S	S	S		S	S
SRR6896267	PRJNA428596	SAMN08795072	S	S				S	S		S	S			S
SRR6896266	PRJNA428596	SAMN08795073	S	S				S	S		S	S		S	S
SRR6896265	PRJNA428596	SAMN08795074	S	S				S	S		S	S		S	S
SRR6896264	PRJNA428596	SAMN08795075	S	R				S	S		R	R		S	R
SRR6896263	PRJNA428596	SAMN08795076	S	S				S	S		S	S		S	S
SRR6896262	PRJNA428596	SAMN08795077	S	S				S	S		S	S		S	S
SRR6896261	PRJNA428596	SAMN08794938	S	S				S	S		S	S		S	S
SRR6896260	PRJNA428596	SAMN08794939	S	S				S	S		S	S		S	S
SRR6896259	PRJNA428596	SAMN08794932	S	S				S	S		S	S		R	S
SRR6896258	PRJNA428596	SAMN08794933	S	S				S	S		S	S		S	S
SRR6896257	PRJNA428596	SAMN08794930	S	S				S	S		S	S		S	S
SRR6896254	PRJNA428596	SAMN08794937	S	S				S	S		S	S		S	S
SRR6896253	PRJNA428596	SAMN08794934	S	S				S	S		S	S		S	S
SRR6896252	PRJNA428596	SAMN08794935	S	S				S	S		S	S		R	S
SRR6896251	PRJNA428596	SAMN08795254	S	S				R	S		S	S		S	S
SRR6896249	PRJNA428596	SAMN08795256	S	S				S	S		S	S		S	S
SRR6896248	PRJNA428596	SAMN08795257	S	S				S	S		S	S		S	S
SRR6896246	PRJNA428596	SAMN08795251	S	S				S	S		S	S		S	S
SRR6896245	PRJNA428596	SAMN08795252	S	S				S	S		S	S		S	S
SRR6896244	PRJNA428596	SAMN08795253	S	S				S	S		S	S		S	S
SRR6896243	PRJNA428596	SAMN08795258	S	S				S	S		S	S		S	S
SRR6896242	PRJNA428596	SAMN08795259	S	S				S	S		S	S		S	S
SRR6896241	PRJNA428596	SAMN08795120	S	S				S	S		S	S		S	S
SRR6896240	PRJNA428596	SAMN08795121	S	S				R	S	R	R	R		S	R
SRR6896239	PRJNA428596	SAMN08795122	S	S				S	S		S	S		S	S
SRR6896238	PRJNA428596	SAMN08795123						S						S	S
SRR6896237	PRJNA428596	SAMN08795124	S	S				S	S		S	S		S	S
SRR6896236	PRJNA428596	SAMN08795125	S	S				S	S		S	S		S	S
SRR6896235	PRJNA428596	SAMN08795126	R	R				S	S		S	S		S	S
SRR6896234	PRJNA428596	SAMN08795127	S	S				S	S		S	S		S	S
SRR6896233	PRJNA428596	SAMN08795128	S	S				S	S		S	S		S	R
SRR6896232	PRJNA428596	SAMN08795129	S	S				S	S		S	S		S	S
SRR6896231	PRJNA428596	SAMN08795335	S	S				R	S		S	S		S	R
SRR6896230	PRJNA428596	SAMN08795334	S	S				S	S		S	S		S	S
SRR6896229	PRJNA428596	SAMN08795337	S	S				S	S		S	S		S	S
SRR6896228	PRJNA428596	SAMN08795336	S	S				S	S		S	S		S	S
SRR6896227	PRJNA428596	SAMN08795331	S	S				S	S		S	S		R	S
SRR6896226	PRJNA428596	SAMN08795330	S	S				S	S		S	S		S	S
SRR6896223	PRJNA428596	SAMN08795339	S	S				S	S		S	S		R	S
SRR6896222	PRJNA428596	SAMN08795338	S	S				S	S		S	S		S	S
SRR6896221	PRJNA428596	SAMN08794983	S	R				R	S		S	S		S	S
SRR6896220	PRJNA428596	SAMN08794982	S	S				S	S		S	S		S	S
SRR6896219	PRJNA428596	SAMN08794981	S	S				S	S		S	S		S	S
SRR6896218	PRJNA428596	SAMN08794980	S	S				S	S		S	S		S	S
SRR6896217	PRJNA428596	SAMN08794987	S	S				R	S		S	S		S	S
SRR6896216	PRJNA428596	SAMN08794986	S	S				S	S		S	S		S	S
SRR6896215	PRJNA428596	SAMN08794985	S	S				S	S		S	S		S	S
SRR6896214	PRJNA428596	SAMN08794984	S	S				S	S		S	S		S	S
SRR6896213	PRJNA428596	SAMN08794989	S	S				S	S		S	S		S	S
SRR6896212	PRJNA428596	SAMN08794988	S	S				S	S		S	S		S	S
SRR6896211	PRJNA428596	SAMN08795188	S	S				S	S		S	S		S	S
SRR6896210	PRJNA428596	SAMN08795100	S	S				S	S		S	S		S	S
SRR6896209	PRJNA428596	SAMN08795038	S	S				S	S		S	S		S	S
SRR6896208	PRJNA428596	SAMN08795039	S	S				S	S		S	S		S	S
SRR6896207	PRJNA428596	SAMN08795034						S						S	S
SRR6896206	PRJNA428596	SAMN08795035	S	S				S	S		S	S		S	S
SRR6896203	PRJNA428596	SAMN08795030	S	S				S	S		S	S		S	S
SRR6896202	PRJNA428596	SAMN08795031	S	S				S	S		S	S		S	S
SRR6896201	PRJNA428596	SAMN08795032	S	S				S	S		S	S		S	S
SRR6896200	PRJNA428596	SAMN08795033						S						S	S
SRR6896199	PRJNA428596	SAMN08795217	S	S				S	S		S	S		S	S
SRR6896197	PRJNA428596	SAMN08795215	S	S				R	S		S	S		S	R
SRR6896196	PRJNA428596	SAMN08795214	S	S				S	S		S	S		S	S
SRR6896195	PRJNA428596	SAMN08795213	S	S				S	S		S	S		S	S
SRR6896194	PRJNA428596	SAMN08795212	S	S				S	S		S	S		S	S
SRR6896193	PRJNA428596	SAMN08795211	S	S				S	S		S	S		R	S
SRR6896192	PRJNA428596	SAMN08795210	S	S				S	S		S	S		S	S
SRR6896191	PRJNA428596	SAMN08795219	S	S				S	S		S	S		S	S
SRR6896190	PRJNA428596	SAMN08795218	S	S				S	S		S	S		S	S
SRR6896189	PRJNA428596	SAMN08795109	S	S				S	S		S	S		S	S
SRR6896188	PRJNA428596	SAMN08795108	S	S				S	S		S	S		S	S
SRR6896187	PRJNA428596	SAMN08795359	S	S				S	S		S	S		S	S
SRR6896186	PRJNA428596	SAMN08795358	S	S				S	S		S	S		S	S
SRR6896182	PRJNA428596	SAMN08795352	S	S				S	S		S	S		S	S
SRR6896181	PRJNA428596	SAMN08795179	S	S				S	S			S		S	S
SRR6896180	PRJNA428596	SAMN08795164	S	S				S	S		S	S		S	S
SRR6896177	PRJNA428596	SAMN08795167	S	S				R	S			S		S	S
SRR6896176	PRJNA428596	SAMN08795160	S	S				S	S			S		S	S
SRR6896175	PRJNA428596	SAMN08795161	S	S				S	S		S	S		S	S
SRR6896174	PRJNA428596	SAMN08795162	S	S				R	S		S	S		R	R
SRR6896173	PRJNA428596	SAMN08795163	S	S				S	S		S	S		S	S
SRR6896172	PRJNA428596	SAMN08795287	S	S				S	S		S	S		S	S
SRR6896171	PRJNA428596	SAMN08795286	S	S				S	S		S	S		S	S
SRR6896170	PRJNA428596	SAMN08795285	S	S				S	S		S	S		S	S
SRR6896169	PRJNA428596	SAMN08795284	S	S				S	S		S	S		S	S
SRR6896168	PRJNA428596	SAMN08795283	S	S				S	S		S	S		S	S
SRR6896167	PRJNA428596	SAMN08795282	S	S				S	S		S	S		S	S
SRR6896166	PRJNA428596	SAMN08795281	S	S				S	S		S	S		S	S
SRR6896165	PRJNA428596	SAMN08795280	S	S				S	S		S	S		S	S
SRR6896164	PRJNA428596	SAMN08795379	S	S				S	S		S	S		S	S
SRR6896163	PRJNA428596	SAMN08795378	S	S				S	S		S	S		S	S
SRR6896161	PRJNA428596	SAMN08795370	S	S				S	S		S	S		S	S
SRR6896160	PRJNA428596	SAMN08795373	S	S				S	S		S	S		S	S
SRR6896159	PRJNA428596	SAMN08795372	S	S				S	S		S	S		S	S
SRR6896158	PRJNA428596	SAMN08795375	S	S				S	S		S	S		S	S
SRR6896157	PRJNA428596	SAMN08795374	S	S				S	S		S	S		S	S
SRR6896156	PRJNA428596	SAMN08795377	S	S				R	S	R	S	R		R	R
SRR6896155	PRJNA428596	SAMN08795376	S	S				S	S		S	S		S	S
SRR6896154	PRJNA428596	SAMN08795242	S	S				S	S		S	S		S	S
SRR6896153	PRJNA428596	SAMN08795312	S	S				S	S		S	S		S	S
SRR6896152	PRJNA428596	SAMN08795313	S	S				S	S		S	S		S	S
SRR6896151	PRJNA428596	SAMN08795310	S	S				S	S		S	S		S	S
SRR6896150	PRJNA428596	SAMN08795311	S	S				S	S		S	S		S	R
SRR6896149	PRJNA428596	SAMN08795316	S	S				S	S		S	S		S	S
SRR6896148	PRJNA428596	SAMN08795317	S	S				S	S		S	S		S	S
SRR6896145	PRJNA428596	SAMN08795318	S	S				S	S		S	S		S	S
SRR6856126	PRJNA428596	SAMN08732527	S	S				S	S		S	S		S	R
SRR6856125	PRJNA428596	SAMN08732526	S	S				S	S		S	S		S	S
SRR6856124	PRJNA428596	SAMN08732525	S	S				S	S		S	S		S	S
SRR6856123	PRJNA428596	SAMN08732524	S	S				S	S		S	S		S	S
SRR6856122	PRJNA428596	SAMN08732523	S	S				S	S		S	S		S	S
SRR6856121	PRJNA428596	SAMN08732351	S	S				S	S		S	S		S	S
SRR6856120	PRJNA428596	SAMN08732352	S	S				S	S		S	S		S	S
SRR6856118	PRJNA428596	SAMN08732350	S	S				S	S		S	S		S	S
SRR6856117	PRJNA428596	SAMN08732347	S	S				S	S		S	S		S	S
SRR6856116	PRJNA428596	SAMN08732348	S	S				S	S		S	S		S	S
SRR6856115	PRJNA428596	SAMN08732345	S	S				S	S		S	S		S	S
SRR6856114	PRJNA428596	SAMN08732346	S	S				S	S		S	S		S	S
SRR6856113	PRJNA428596	SAMN08732343	S	S				R	S		S	S		R	R
SRR6856112	PRJNA428596	SAMN08732344	S	S				R	S		S	S		S	S
SRR6856111	PRJNA428596	SAMN08732422	S	S				S	S		S	S		S	S
SRR6856110	PRJNA428596	SAMN08732421	S	S				S	S		S	S		S	S
SRR6856109	PRJNA428596	SAMN08732416	S	S				S	S		S	S		S	S
SRR6856108	PRJNA428596	SAMN08732415	S	S				S	S		S	S		S	S
SRR6856107	PRJNA428596	SAMN08732414	S	S				R	S		S	S			S
SRR6856106	PRJNA428596	SAMN08732413	S	S				S	S		S	S		S	S
SRR6856105	PRJNA428596	SAMN08732420	S	S				S	S		S	S		S	S
SRR6856104	PRJNA428596	SAMN08732419	S	S				S	S		S	S		S	S
SRR6856103	PRJNA428596	SAMN08732418	S	S				S	S		S	S		S	S
SRR6856102	PRJNA428596	SAMN08732417	S	S				S	S		S	S		S	S
SRR6856101	PRJNA428596	SAMN08732201	S	S				S	S		S	S		S	S
SRR6856100	PRJNA428596	SAMN08732202	S	S				S	S		S	S		S	S
SRR6856099	PRJNA428596	SAMN08732193	S	S				S	S		S	S		S	S
SRR6856098	PRJNA428596	SAMN08732194	S	S				S	S		S	S		S	S
SRR6856097	PRJNA428596	SAMN08732195	S	S				S	S		S	S		S	S
SRR6856096	PRJNA428596	SAMN08732196						S						S	S
SRR6856095	PRJNA428596	SAMN08732197	S	S				S	S		S	S		S	S
SRR6856093	PRJNA428596	SAMN08732199						S						S	S
SRR6856092	PRJNA428596	SAMN08732200	S	S				S	S		S	S		S	S
SRR6856089	PRJNA428596	SAMN08732470	S	S				S	S		S	S		S	S
SRR6856088	PRJNA428596	SAMN08732469	S	S				S	S		S	S		S	S
SRR6856086	PRJNA428596	SAMN08732171	S	S				S	S		S	S		S	S
SRR6856083	PRJNA428596	SAMN08732170	S	S				S	S		S	S		S	S
SRR6856082	PRJNA428596	SAMN08732169	S	S				S	S		S	S		S	S
SRR6856081	PRJNA428596	SAMN08732164	S	S				S	S		S	S		S	S
SRR6856080	PRJNA428596	SAMN08732163	S	S				S	R		S	S		S	S
SRR6856079	PRJNA428596	SAMN08732166	S	S				S	S		S	S		S	R
SRR6856078	PRJNA428596	SAMN08732165	S	S				S	S		S	S		S	S
SRR6856077	PRJNA428596	SAMN08732248	S	S				S	S		S	S		S	S
SRR6856076	PRJNA428596	SAMN08732247	S	S				S	S		S	S		S	S
SRR6856075	PRJNA428596	SAMN08732250	S	S				R	S		S	S			S
SRR6856074	PRJNA428596	SAMN08732249	S	S				S	S		S	S		S	R
SRR6856073	PRJNA428596	SAMN08732244	S	S				S	S		S	S		S	S
SRR6856072	PRJNA428596	SAMN08732243	S	S				S	S		S	S		S	S
SRR6856071	PRJNA428596	SAMN08732246	S	S				R	S		R	R		R	R
SRR6856070	PRJNA428596	SAMN08732245	S	S				S	S		S	S		S	S
SRR6856069	PRJNA428596	SAMN08732252	S	S				S	S		S	S		S	S
SRR6856068	PRJNA428596	SAMN08732251	S	S				S	S		S	S		S	S
SRR6856066	PRJNA428596	SAMN08732386	S	S				S	S		S	S		S	S
SRR6856064	PRJNA428596	SAMN08732384	S	S				S	S		S	S		S	S
SRR6856063	PRJNA428596	SAMN08732389	S	S				S	S		S	S		S	S
SRR6856062	PRJNA428596	SAMN08732390	S	S				S	S		S	S		S	S
SRR6856061	PRJNA428596	SAMN08732387	S	S				S	S		S	S		S	S
SRR6856060	PRJNA428596	SAMN08732388	S	S				S	S		S	S		S	S
SRR6856059	PRJNA428596	SAMN08732468	S	S				S	S		S	S		S	S
SRR6856058	PRJNA428596	SAMN08732467	S	S				S	S		S	S		S	S
SRR6856057	PRJNA428596	SAMN08732391	S	S				S	S		S	S		S	S
SRR6856056	PRJNA428596	SAMN08732392	S	S				S	S		S	S		S	S
SRR6856055	PRJNA428596	SAMN08732464	S	S				S	S		S	S		S	S
SRR6856054	PRJNA428596	SAMN08732463	S	S				S	S		S	S		S	S
SRR6856053	PRJNA428596	SAMN08732466						S						S	S
SRR6856052	PRJNA428596	SAMN08732465	S	S				S	S		S	S		S	S
SRR6856050	PRJNA428596	SAMN08732552	S	S				S	S		S	S		S	S
SRR6856049	PRJNA428596	SAMN08732543	S	S				S	S		S	S		S	S
SRR6856048	PRJNA428596	SAMN08732544	S	S				S	S		S	S		S	S
SRR6856047	PRJNA428596	SAMN08732545						S						S	S
SRR6856046	PRJNA428596	SAMN08732546	S	S				S	S		S	S		S	S
SRR6856045	PRJNA428596	SAMN08732547	S	S				S	S		S	S		S	S
SRR6856044	PRJNA428596	SAMN08732548						S						S	S
SRR6856043	PRJNA428596	SAMN08732549	S	S				S	S		S	S		S	S
SRR6856042	PRJNA428596	SAMN08732550						S						S	S
SRR6856041	PRJNA428596	SAMN08732204						S						S	S
SRR6856040	PRJNA428596	SAMN08732203	S	S				S	S		S	S		S	S
SRR6856039	PRJNA428596	SAMN08732206	S	S				S	S		S	S		S	S
SRR6856038	PRJNA428596	SAMN08732205	S	S				S	S		S	S		S	S
SRR6856037	PRJNA428596	SAMN08732208	S	S				S	S		S	S		S	S
SRR6856036	PRJNA428596	SAMN08732207	S	S				S	S		S	S		S	S
SRR6856035	PRJNA428596	SAMN08732210	S	S				R	S		S	S		S	R
SRR6856034	PRJNA428596	SAMN08732209	S	S				S	S		S	S		S	S
SRR6856033	PRJNA428596	SAMN08732212	S	S				S	S		S	S		S	S
SRR6856031	PRJNA428596	SAMN08732241	S	S				R	S		S	S		R	S
SRR6856030	PRJNA428596	SAMN08732242						S						S	S
SRR6856029	PRJNA428596	SAMN08732237	S	S				S	S		S	S		S	S
SRR6856028	PRJNA428596	SAMN08732238	S	S				S	S		S	S		S	S
SRR6856027	PRJNA428596	SAMN08732239	S	S				S	S		S	S		S	R
SRR6856026	PRJNA428596	SAMN08732240	S	S				S	S		S	S		S	S
SRR6856024	PRJNA428596	SAMN08732234						S						S	S
SRR6856023	PRJNA428596	SAMN08732235	S	R				R	S		S	S		R	R
SRR6856022	PRJNA428596	SAMN08732236	S	S				S	S		S	S		S	S
SRR6856021	PRJNA428596	SAMN08732292	S	S				S	S		S	S		S	S
SRR6856020	PRJNA428596	SAMN08732291	S	S				S	S		S	S		S	S
SRR6856019	PRJNA428596	SAMN08732284						R						R	R
SRR6856017	PRJNA428596	SAMN08732286	S	S				S	S		S	S		S	S
SRR6856016	PRJNA428596	SAMN08732285	S	S				S	S		S	S		S	S
SRR6856015	PRJNA428596	SAMN08732288	S	S				S	S		S	S		S	S
SRR6856014	PRJNA428596	SAMN08732287	S	S				S	S		S	S		S	S
SRR6856013	PRJNA428596	SAMN08732290	S	S				R	S		S	S		S	S
SRR6856012	PRJNA428596	SAMN08732289						S						S	S
SRR6856010	PRJNA428596	SAMN08732503	S	S				S	S		S	S		S	S
SRR6856009	PRJNA428596	SAMN08732506	S	S				R	S		S	S		R	R
SRR6856008	PRJNA428596	SAMN08732505	S	S				S	S		S	S		S	S
SRR6856007	PRJNA428596	SAMN08732508	S	S				S	S		S	S		S	S
SRR6856006	PRJNA428596	SAMN08732507	R	R				R	R		S	S		R	R
SRR6856005	PRJNA428596	SAMN08732510	S	S				S	S		S	S		S	S
SRR6856004	PRJNA428596	SAMN08732509	S	S				S	S		S	S		S	S
SRR6856003	PRJNA428596	SAMN08732512						S						S	S
SRR6856002	PRJNA428596	SAMN08732511						S							S
SRR6856001	PRJNA428596	SAMN08732591	S	S				S	S		S	S		S	S
SRR6856000	PRJNA428596	SAMN08732592	S	S				S	S		S	S		S	S
SRR6855999	PRJNA428596	SAMN08732587	S	S				S	S		S	S		S	S
SRR6855997	PRJNA428596	SAMN08732589	S	S				S	S		S	S		S	S
SRR6855996	PRJNA428596	SAMN08732590	S	S				S	S		S	S		S	S
SRR6855994	PRJNA428596	SAMN08732584	S	S				S	S		S	S		S	S
SRR6855993	PRJNA428596	SAMN08732585	S	S				S	S		S	S		S	S
SRR6855992	PRJNA428596	SAMN08732586						S						S	S
SRR6855991	PRJNA428596	SAMN08732362	S	S				R	S		S	S		S	S
SRR6855990	PRJNA428596	SAMN08732361	S	S				S	S		S	S		S	S
SRR6855989	PRJNA428596	SAMN08732358	S	S				S	S		S	S		S	S
SRR6855988	PRJNA428596	SAMN08732357	S	S				R	S		S	S		S	R
SRR6855987	PRJNA428596	SAMN08732360	S	S				S	S		S	S		S	S
SRR6855986	PRJNA428596	SAMN08732359	S	S				S	S		S	S		S	S
SRR6855985	PRJNA428596	SAMN08732354	S	S				S	S		S	S		S	S
SRR6855984	PRJNA428596	SAMN08732353	S	S				S	S		S	S		S	S
SRR6855983	PRJNA428596	SAMN08732356	S	S				S	S		S	S		S	S
SRR6855982	PRJNA428596	SAMN08732355	S	S				S	S		S	S		S	S
SRR6855981	PRJNA428596	SAMN08732429	S	R				S	S		S	S		S	S
SRR6855980	PRJNA428596	SAMN08732430	S	S				S	S		S	S		S	S
SRR6855979	PRJNA428596	SAMN08732427	S	R				S	S		S	S		R	S
SRR6855978	PRJNA428596	SAMN08732428	S	S				S	S		S	S		S	S
SRR6855977	PRJNA428596	SAMN08732425	S	S				S	S		S	S		S	S
SRR6855976	PRJNA428596	SAMN08732426	S	S				S	S	S	S	S		S	S
SRR6855975	PRJNA428596	SAMN08732423	S	S				S	S		S	S		S	S
SRR6855974	PRJNA428596	SAMN08732528	S	S				S	S		S	S		S	S
SRR6855973	PRJNA428596	SAMN08732424	S	S				S	S		S	S		S	S
SRR6855972	PRJNA428596	SAMN08732431	S	S				S	S		S	S		S	S
SRR6855971	PRJNA428596	SAMN08732432	S	R				S	S		S	S		S	S
SRR6855970	PRJNA428596	SAMN08732579	S	S				S	S		S	S		S	S
SRR6855969	PRJNA428596	SAMN08732181	S	S				S	S		S	S		S	S
SRR6855968	PRJNA428596	SAMN08732182	S	S				R	S		S	S		S	S
SRR6855966	PRJNA428596	SAMN08732180	S	S				S	S		S	S		S	S
SRR6855965	PRJNA428596	SAMN08732177	S	S				S	S		S	S		S	S
SRR6855964	PRJNA428596	SAMN08732178	S	S				R	S		S	S		S	S
SRR6855962	PRJNA428596	SAMN08732176	S	S				S	S		S	S		S	S
SRR6855961	PRJNA428596	SAMN08732173	S	S				S	S		S	S		S	S
SRR6855960	PRJNA428596	SAMN08732174	S	S				S	S		S	S		S	S
SRR6855959	PRJNA428596	SAMN08732481	S	S				S	S		S	S		S	S
SRR6855958	PRJNA428596	SAMN08732482	S	S				S	S		S	S		S	S
SRR6855956	PRJNA428596	SAMN08732474	S	S				S	S		S	S		S	S
SRR6855955	PRJNA428596	SAMN08732273	S	S				S	S		S	S		S	S
SRR6855954	PRJNA428596	SAMN08732274	S	S				S	S		S	S		S	S
SRR6855953	PRJNA428596	SAMN08732275	S	S				S	S		S	S		S	S
SRR6855952	PRJNA428596	SAMN08732276	S	S				S	S		S	S		S	S
SRR6855951	PRJNA428596	SAMN08732277	S	S				S	S		S	S		S	S
SRR6855950	PRJNA428596	SAMN08732278	S	S				R	S		S	S		S	S
SRR6855949	PRJNA428596	SAMN08732279	S	S				S	S		S	S		S	S
SRR6855948	PRJNA428596	SAMN08732280	S	S				S	S		S	S		S	S
SRR6855947	PRJNA428596	SAMN08732281	S	S				S	S		S	S		S	S
SRR6855946	PRJNA428596	SAMN08732282	S	S				S	S		S	S		S	S
SRR6855945	PRJNA428596	SAMN08732394	S	S				S	S		S	S		S	S
SRR6855944	PRJNA428596	SAMN08732393	S	S				R	S		S	S		R	R
SRR6855942	PRJNA428596	SAMN08732395	S	S				S	S		S	S		S	S
SRR6855941	PRJNA428596	SAMN08732398	S	S				S	S		S	S		S	S
SRR6855940	PRJNA428596	SAMN08732397	S	S				S	S		S	S		S	S
SRR6855938	PRJNA428596	SAMN08732399	S	S				S	S		S	S		S	S
SRR6855937	PRJNA428596	SAMN08732453	S	S					S			S
SRR6855936	PRJNA428596	SAMN08732401	S	S				S	S		S	S		S	S
SRR6855935	PRJNA428596	SAMN08732455	S	S				S	S		S	S		S	S
SRR6855934	PRJNA428596	SAMN08732456	S	S				S	S		S	S		S	S
SRR6855933	PRJNA428596	SAMN08732457	S	S				S	S		S	S		S	S
SRR6855932	PRJNA428596	SAMN08732458	S	S				S	S		S	S		S	S
SRR6855931	PRJNA428596	SAMN08732459	S	S				S	S		S	S		S	S
SRR6855930	PRJNA428596	SAMN08732460	S	S				S	S		S	S		S	S
SRR6855929	PRJNA428596	SAMN08732560	S	S				S	S		S	S		S	S
SRR6855927	PRJNA428596	SAMN08732558	S	S				S	S		S	S		S	S
SRR6855926	PRJNA428596	SAMN08732557	S	S				S	S		S	S		S	S
SRR6855925	PRJNA428596	SAMN08732556	S	S				R	S		S	S		S	S
SRR6855924	PRJNA428596	SAMN08732555	S	S				S	S		S	S		S	S
SRR6855923	PRJNA428596	SAMN08732554	S	S				S	S		S	S		S	S
SRR6855922	PRJNA428596	SAMN08732553	S	S				S	S		R	R		S	R
SRR6855921	PRJNA428596	SAMN08732562	S	S				S	S		S	S		S	S
SRR6855920	PRJNA428596	SAMN08732561	S	S				S	S		S	S		S	S
SRR6855919	PRJNA428596	SAMN08732215	S	S				S	S		S	S		S	S
SRR6855918	PRJNA428596	SAMN08732216	S	S				S	S		S	S		S	S
SRR6855916	PRJNA428596	SAMN08732214	S	S				S	S		S	S		S	S
SRR6855914	PRJNA428596	SAMN08732220	S	S				S	S		S	S		S	S
SRR6855913	PRJNA428596	SAMN08732217	S	S				S	S		S	S		S	S
SRR6855912	PRJNA428596	SAMN08732218	S	S				S	S		S	S		S	S
SRR6855911	PRJNA428596	SAMN08732221	S	S				S	S		S	S		S	S
SRR6855910	PRJNA428596	SAMN08732222	S	S				S	S		S	S		S	S
SRR6855909	PRJNA428596	SAMN08732578	S	S				S	S		S	S		S	S
SRR6855908	PRJNA428596	SAMN08732577	S	S				S	S		S	S		S	S
SRR6855907	PRJNA428596	SAMN08732580	S	S				S	S		S	S		S	S
SRR6855906	PRJNA428596	SAMN08732317	S	S				S	S		S	S		S	S
SRR6855905	PRJNA428596	SAMN08732318	S	S				S	R		S	S		S	S
SRR6855903	PRJNA428596	SAMN08732320	S	S				S	S		S	S		S	S
SRR6855902	PRJNA428596	SAMN08732313	S	S				S	S		S	S		S	S
SRR6855901	PRJNA428596	SAMN08732314	S	S				S	S		S	S		S	S
SRR6855900	PRJNA428596	SAMN08732315	S	S				S	S		S	S		S	S
SRR6855899	PRJNA428596	SAMN08732316	S	S				S	S		S	S		S	S
SRR6855898	PRJNA428596	SAMN08732574	S	S				S	S		S	S		S	S
SRR6855897	PRJNA428596	SAMN08732321	S	S				S	S		S	S		S	S
SRR6855895	PRJNA428596	SAMN08732573	S	S				S	S		S	S		S	S
SRR6855894	PRJNA428596	SAMN08732576	S	S				S	S		S	S		S	S
SRR6855893	PRJNA428596	SAMN08732575	S	S				S	S		S	S		S	S
SRR6855892	PRJNA428596	SAMN08732341	S	S				S	S		S	S		S	S
SRR6855891	PRJNA428596	SAMN08732342	S	S				S	S		S	S		S	S
SRR6855890	PRJNA428596	SAMN08732339	S	S				S	S		S	S		S	S
SRR6855889	PRJNA428596	SAMN08732340	S	S				S	S		S	S		S	S
SRR6855888	PRJNA428596	SAMN08732337	S	S				S	S		S	S		S	S
SRR6855887	PRJNA428596	SAMN08732338	S	S				R	S		S	S		S	S
SRR6855886	PRJNA428596	SAMN08732335	S	S				S	S		S	S		S	S
SRR6855885	PRJNA428596	SAMN08732336	S	S				S	S		S	S		S	S
SRR6855884	PRJNA428596	SAMN08732333	S	S				S	S		S	S		S	R
SRR6855883	PRJNA428596	SAMN08732334	S	S				S	S		S	S		S	S
SRR6855882	PRJNA428596	SAMN08732596	S	S				S	S		S	S		S	S
SRR6855881	PRJNA428596	SAMN08732571	S	S				S	S		S	S		S	S
SRR6855880	PRJNA428596	SAMN08732594	S	S				S	S		S	S		S	S
SRR6855879	PRJNA428596	SAMN08732593	S	S				S	S		S	S		S	S
SRR6855878	PRJNA428596	SAMN08732371	S	S				S	S		S	S		S	S
SRR6855877	PRJNA428596	SAMN08732372	S	S				S	S		S	S		S	S
SRR6855876	PRJNA428596	SAMN08732572	S	S				S	S		S	S		S	S
SRR6855875	PRJNA428596	SAMN08732363	S	S				S	S		S	S		S	S
SRR6855874	PRJNA428596	SAMN08732364	S	S				S	S		S	S		S	S
SRR6855873	PRJNA428596	SAMN08732365	S	S				R	S		S	S		S	S
SRR6855872	PRJNA428596	SAMN08732366	S	S				S	S		S	S		S	S
SRR6855871	PRJNA428596	SAMN08732367	S	S				S	S		S	S		S	S
SRR6855870	PRJNA428596	SAMN08732368	S	S				S	S		S	S		S	S
SRR6855869	PRJNA428596	SAMN08732369	S	S				R	S			S
SRR6855868	PRJNA428596	SAMN08732370	S	S				S	S		S	S		S	S
SRR6855867	PRJNA428596	SAMN08732438	S	S				S	S		S	S		S	S
SRR6855866	PRJNA428596	SAMN08732437	S	S				S	S		S	S		S	S
SRR6855865	PRJNA428596	SAMN08732440	S	S				S	S		S	S		S	S
SRR6855864	PRJNA428596	SAMN08732439	S	S				S	S		S	S		S	S
SRR6855863	PRJNA428596	SAMN08732434	S	S				S	S		S	S		S	S
SRR6855862	PRJNA428596	SAMN08732433	S	S				S	S		S	S		S	S
SRR6855861	PRJNA428596	SAMN08732436	S	S				R	S		S	S		R	R
SRR6855860	PRJNA428596	SAMN08732435	S	S				S	S		S	S		S	S
SRR6855859	PRJNA428596	SAMN08732497	S	S				S	S		S	S		S	S
SRR6855858	PRJNA428596	SAMN08732498	S	S				S	S		S	S		S	S
SRR6855857	PRJNA428596	SAMN08732499	S	S				S	S		S	S		S	S
SRR6855856	PRJNA428596	SAMN08732500	S	S				S	S		S	S		S	S
SRR6855855	PRJNA428596	SAMN08732493						S						R	S
SRR6855854	PRJNA428596	SAMN08732494	S	S				S	S		S	S		S	R
SRR6855853	PRJNA428596	SAMN08732495	S	S				S	S		S	S		S	S
SRR6855850	PRJNA428596	SAMN08732566	S	S				S	S		S	S		S	S
SRR6855849	PRJNA428596	SAMN08732563						S						S	S
SRR6855848	PRJNA428596	SAMN08732272	S	S				S	S		S	S		S	S
SRR6855847	PRJNA428596	SAMN08732271	S	S				S	S		S	S		S	S
SRR6855846	PRJNA428596	SAMN08732270	S	S				S	S		S	S		S	S
SRR6855845	PRJNA428596	SAMN08732269	S	S				S	S		S	S		S	S
SRR6855844	PRJNA428596	SAMN08732268	S	S				S	S		S	S		S	S
SRR6855843	PRJNA428596	SAMN08732267	S	S				S	S		S	S		S	S
SRR6855842	PRJNA428596	SAMN08732266	S	S				S	S		S	S		S	S
SRR6855841	PRJNA428596	SAMN08732265	S	S				S	S		S	S		S	S
SRR6855840	PRJNA428596	SAMN08732264	S	S				S	S		S	S		S	S
SRR6855839	PRJNA428596	SAMN08732263	S	S				S	S		S	S		S	S
SRR6855838	PRJNA428596	SAMN08732450						S						S	S
SRR6855837	PRJNA428596	SAMN08732449						S						S	S
SRR6855836	PRJNA428596	SAMN08732448	S	S				S	S		S	S		S	S
SRR6855835	PRJNA428596	SAMN08732447	S	S				S	S		S	S		S	S
SRR6855834	PRJNA428596	SAMN08732446	S	S				S	S		S	S		S	S
SRR6855833	PRJNA428596	SAMN08732445	S	S				R	S		S	S		S	S
SRR6855832	PRJNA428596	SAMN08732444	S	S				S	S		S	S		S	S
SRR6855831	PRJNA428596	SAMN08732443	S	S				S	S		S	S		S	S
SRR6855830	PRJNA428596	SAMN08732452	S	S				R	S		S	S		S	R
SRR6855829	PRJNA428596	SAMN08732451	S	S				S	S		S	S		S	S
SRR6855827	PRJNA428596	SAMN08732534	S	S				S	S		S	S		S	S
SRR6855826	PRJNA428596	SAMN08732535	S	S				S	S		S	S		S	S
SRR6855825	PRJNA428596	SAMN08732536	S	S				R	S		S	S		R	S
SRR6855824	PRJNA428596	SAMN08732537	S	S				S	S		S	S		S	S
SRR6855823	PRJNA428596	SAMN08732538	S	S				S	S		S	S		S	S
SRR6855822	PRJNA428596	SAMN08732539	R	R				R	R		S	R		R	R
SRR6855821	PRJNA428596	SAMN08732540	S	S				S	S		S	S		S	S
SRR6855820	PRJNA428596	SAMN08732541	S	S				R	S		S	S		S	S
SRR6855819	PRJNA428596	SAMN08732542	S	S				R	S		S	S		S	S
SRR6855818	PRJNA428596	SAMN08732461	S	S				S	S		S	S		S	S
SRR6855817	PRJNA428596	SAMN08732462	S	S				S	S		S	S		S	S
SRR6855816	PRJNA428596	SAMN08732402	S	S				S	S		S	S		S	S
SRR6855815	PRJNA428596	SAMN08732411	S	S				R	S		S	S		R	R
SRR6855814	PRJNA428596	SAMN08732412	S	S				S	S		S	S		S	S
SRR6855813	PRJNA428596	SAMN08732454	S	S				S	S		S	S		S	S
SRR6855812	PRJNA428596	SAMN08732407	S	S				S	S		S	S		S	S
SRR6855811	PRJNA428596	SAMN08732408	S	S				R	S		S	S		S	S
SRR6855810	PRJNA428596	SAMN08732409	S	R				R	S		S	S		S	S
SRR6855809	PRJNA428596	SAMN08732410	S	S				S	S		S	S		S	S
SRR6855808	PRJNA428596	SAMN08732403	S	S				S	S		S	S		S	S
SRR6855807	PRJNA428596	SAMN08732404	S	S				S	S			S		S
SRR6855806	PRJNA428596	SAMN08732405	S	S				S	S		S	S		S	S
SRR6855805	PRJNA428596	SAMN08732406	S	S				S	S		S	S		S	S
SRR6855804	PRJNA428596	SAMN08732192	S	S				S	S		S	S		S	R
SRR6855803	PRJNA428596	SAMN08732191	S	S				S	S		S	S		S	S
SRR6855802	PRJNA428596	SAMN08732190	S	S				S	S		S	S		S	S
SRR6855801	PRJNA428596	SAMN08732189	S	S				S	S		S	S		S	S
SRR6855800	PRJNA428596	SAMN08732188	S	S				S	S		S	S		S	S
SRR6855799	PRJNA428596	SAMN08732187	S	S				S	S		S	S		S	S
SRR6855797	PRJNA428596	SAMN08732185	S	S				S	S		S	S		R	S
SRR6855796	PRJNA428596	SAMN08732184	S	S				S	S		S	S		S	S
SRR6855795	PRJNA428596	SAMN08732183	S	S				S	S		S	S		S	S
SRR6855794	PRJNA428596	SAMN08732595						S						S	S
SRR6855793	PRJNA428596	SAMN08732306	S	S				S	S		S	S		S	S
SRR6855792	PRJNA428596	SAMN08732305	S	S				S	S		S	S		S	S
SRR6855791	PRJNA428596	SAMN08732304	S	S				S	S		S	S		S	S
SRR6855790	PRJNA428596	SAMN08732303	S	S				R	S		S	S		R	R
SRR6855789	PRJNA428596	SAMN08732310	S	S				S	S		S	S		S	S
SRR6855788	PRJNA428596	SAMN08732309	S	S				S	S		S	S		S	S
SRR6855787	PRJNA428596	SAMN08732308	S	S				S	S		S	S		S	S
SRR6855785	PRJNA428596	SAMN08732312	S	S				S	S		S	S		S	S
SRR6855784	PRJNA428596	SAMN08732311	S	S				S	S		S	S		S	S
SRR6855783	PRJNA428596	SAMN08732501	S	S				S	S		S	S		S	S
SRR6855782	PRJNA428596	SAMN08732502	S	S				S	S		S	S		S	S
SRR6855781	PRJNA428596	SAMN08732332						S						S	S
SRR6855780	PRJNA428596	SAMN08732331	S	S				S	S		S	S		S	S
SRR6855779	PRJNA428596	SAMN08732328	S	S				S	S		S	S		S	S
SRR6855778	PRJNA428596	SAMN08732327	S	R				R	S		S	S		S	S
SRR6855777	PRJNA428596	SAMN08732330	S	S				R	S		S	S		R	R
SRR6855776	PRJNA428596	SAMN08732329	S	S				R	S		S	S		S	S
SRR6855775	PRJNA428596	SAMN08732324	S	S				S	S		S	S		S	S
SRR6855773	PRJNA428596	SAMN08732326	S	S				S	S		S	S		S	S
SRR6855772	PRJNA428596	SAMN08732325	S	S				S	S		S	S		S	S
SRR6855771	PRJNA428596	SAMN08732569	S	S				S	S		S	S		R	S
SRR6855770	PRJNA428596	SAMN08732570	S	S				S	S		S	S		S	S
SRR6855769	PRJNA428596	SAMN08732567	S	S				S	S		S	S		S	S
SRR6855767	PRJNA428596	SAMN08732442	S	S				S	S		S	S		S	S
SRR6855766	PRJNA428596	SAMN08732441	S	S				S	S		S	S		S	S
SRR6855765	PRJNA428596	SAMN08732259	S	S				S	S		S	S		S	S
SRR6855764	PRJNA428596	SAMN08732260	S	S				S	S		S	S		S	S
SRR6855763	PRJNA428596	SAMN08732257	S	S				S	S		S	S		S	S
SRR6855762	PRJNA428596	SAMN08732258	S	S				S	S		S	S		S	S
SRR6855761	PRJNA428596	SAMN08732255	S	S				S	S		S	S		S	S
SRR6855760	PRJNA428596	SAMN08732256	S	S				S	S		S	S		S	S
SRR6855759	PRJNA428596	SAMN08732253	S	S				S	S		S	S		S	S
SRR6855757	PRJNA428596	SAMN08732564	S	S				S	S		S	S		S	S
SRR6855756	PRJNA428596	SAMN08732261	S	S				S	S		S	S		S	S
SRR6855755	PRJNA428596	SAMN08732262	S	S				S	S		S	S		S	S
SRR6855754	PRJNA428596	SAMN08732380	S	S				S	S		S	S		S	S
SRR6855753	PRJNA428596	SAMN08732379	S	S				S	R		S	S		S	S
SRR6855752	PRJNA428596	SAMN08732378	S	S				S	S		S	S		S	S
SRR6855751	PRJNA428596	SAMN08732377	S	S				S	S		S	S		S	S
SRR6855750	PRJNA428596	SAMN08732376	S	S				S	S		S	S		S	S
SRR6855749	PRJNA428596	SAMN08732375	S	S				S	S		S	S		S	S
SRR6855748	PRJNA428596	SAMN08732374	S	S				S	S		S	S		S	R
SRR6855747	PRJNA428596	SAMN08732373	S	S				S	S		S	S		S	S
SRR6855746	PRJNA428596	SAMN08732479	S	S				S	S		S	S		S	S
SRR6855745	PRJNA428596	SAMN08732480	S	S				S	S		S	S		S	S
SRR6855744	PRJNA428596	SAMN08732477	S	S				S	S		S	S		S	S
SRR6855743	PRJNA428596	SAMN08732478	S	S				S	S		S	S		S	S
SRR6855741	PRJNA428596	SAMN08732476	S	S				S	S		S	S		S	S
SRR6855740	PRJNA428596	SAMN08732382	S	S				S	S		S	S		S	S
SRR6855739	PRJNA428596	SAMN08732381	S	S				S	R		S	S		S	S
SRR6855737	PRJNA428596	SAMN08732491	S	S				S	S		S	S		S	S
SRR6855736	PRJNA428596	SAMN08732582	S	S				S	S		S	S		S	S
SRR6855735	PRJNA428596	SAMN08732581	S	S				S	S		S	S		S	S
SRR6855732	PRJNA428596	SAMN08732484	S	S				S	S		S	S		S	S
SRR6855731	PRJNA428596	SAMN08732483	S	S				S	S		S	S		S	S
SRR6855730	PRJNA428596	SAMN08732490	S	S				S	S		S	S		S	S
SRR6855728	PRJNA428596	SAMN08732488	S	S				S	S		S	S		S	S
SRR6855727	PRJNA428596	SAMN08732487	S	S				S	S		S	S		S	S
SRR6855726	PRJNA428596	SAMN08732226	S	S				S	S		S	S		S	S
SRR6855725	PRJNA428596	SAMN08732225	S	S				S	S		S	S		S	S
SRR6855724	PRJNA428596	SAMN08732224	S	S				S	S		S	S		S	S
SRR6855723	PRJNA428596	SAMN08732223	S	S				S	S		S	S		S	S
SRR6855722	PRJNA428596	SAMN08732230	S	S				S	S		S	S		S	S
SRR6855720	PRJNA428596	SAMN08732228	S	S				S	S		S	S		S	S
SRR6855719	PRJNA428596	SAMN08732227	S	S				S	S		S	S		S	S
SRR6855717	PRJNA428596	SAMN08732231	S	S				S	R		S	S		S	S
SRR6855716	PRJNA428596	SAMN08732157	S	S				S	S		S	S		S	S
SRR6855715	PRJNA428596	SAMN08732158	S	S				S	S		S	S		S	S
SRR6855714	PRJNA428596	SAMN08732159	S	S				S	S		S	S		S	S
SRR6855713	PRJNA428596	SAMN08732160	S	S				S	S		S	S		S	S
SRR6855712	PRJNA428596	SAMN08732153	S	S				S	S		S	S		S	S
SRR6855711	PRJNA428596	SAMN08732154	S	S				S	S		S	S		S	S
SRR6855710	PRJNA428596	SAMN08732155	S	S				S	S		S	S		S	S
SRR6855709	PRJNA428596	SAMN08732156	S	S				S	S		S	S		S	S
SRR6855707	PRJNA428596	SAMN08732162	S	S				S	S		S	S		S	S
SRR6855706	PRJNA428596	SAMN08732151	S	S				S	S		S	S		S	S
SRR6855705	PRJNA428596	SAMN08732152	S	S				S	S		S	S		S	S
SRR6855704	PRJNA428596	SAMN08732149	S	S				S	S		S	S		S	S
SRR6855703	PRJNA428596	SAMN08732150	S	S				S	S		S	S		S	S
SRR6855702	PRJNA428596	SAMN08732147	S	R				S	S		S	S		S	S
SRR6855701	PRJNA428596	SAMN08732148	S	S				S	S		S	S		S	S
SRR6855700	PRJNA428596	SAMN08732145	S	S				S	S		S	S		S	S
SRR6855699	PRJNA428596	SAMN08732146	S	S				S	S		S	S		S	S
SRR6855698	PRJNA428596	SAMN08732143	S	S				S	S		S	S		S	S
SRR6855697	PRJNA428596	SAMN08732144						S						S	S
SRR6855696	PRJNA428596	SAMN08732301	S	S				S	S		S	S		S	S
SRR6855694	PRJNA428596	SAMN08732295	S	S				R	S		S	S		R	R
SRR6855693	PRJNA428596	SAMN08732296	S	S				S	S		S	S		S	S
SRR6855692	PRJNA428596	SAMN08732293	S	S				S	S		S	S		S	S
SRR6855691	PRJNA428596	SAMN08732294	S	S				R	S		S	S		S	R
SRR6855690	PRJNA428596	SAMN08732299						S						S	S
SRR6855689	PRJNA428596	SAMN08732300	S	S				S	S		S	S		S	S
SRR6855688	PRJNA428596	SAMN08732297						S						S	S
SRR6855687	PRJNA428596	SAMN08732298	S	S				S	S		S	S		S	S
SRR6855686	PRJNA428596	SAMN08732515	S	S				S	S		S	S		S	S
SRR6855685	PRJNA428596	SAMN08732516	S	S				S	S		S	S		S	S
[truncated: 18,381 more rows]
